# Supplementary material for: Re‐Interpreting Genetic Offset: Quantifying the Least Required Evolutionary Rate Under Climate Change at the Mediterranean Range Margin of European Beech
Source: Evol Appl. 2026 Apr 8;19(4):e70230. doi: 10.1111/eva.70230 (PMC13058577; doi:10.1111/eva.70230)
Supplement: Supplementary file 2 — Table S3: eva70230‐sup‐0002‐TableS3_suppl [file EVA-19-e70230-s002.csv]

chr	POS	snp	methods_detected	n_methods
1	16623947	Bhaga_1_16623947	LFMM | BAYPASS | Partial_RDA | Simple_RDA | GF	5
5	45447324	Bhaga_5_45447324	LFMM | BAYPASS | Partial_RDA | Simple_RDA | GF	5
10	27528688	Bhaga_10_27528688	LFMM | BAYPASS | Partial_RDA | Simple_RDA | GF	5
13	13423	Bhaga_Unplaced_1192_13423	LFMM | BAYPASS | Partial_RDA | Simple_RDA | GF	5
13	66256	Bhaga_Unplaced_1997_66256	LFMM | BAYPASS | Partial_RDA | Simple_RDA | GF	5
1	964835	Bhaga_1_964835	LFMM | Partial_RDA | Simple_RDA | GF	4
1	1676699	Bhaga_1_1676699	LFMM | Partial_RDA | Simple_RDA | GF	4
1	4518084	Bhaga_1_4518084	LFMM | Partial_RDA | Simple_RDA | GF	4
1	4736830	Bhaga_1_4736830	LFMM | Partial_RDA | Simple_RDA | GF	4
1	4828922	Bhaga_1_4828922	LFMM | Partial_RDA | Simple_RDA | GF	4
1	5768968	Bhaga_1_5768968	LFMM | Partial_RDA | Simple_RDA | GF	4
1	6033716	Bhaga_1_6033716	LFMM | Partial_RDA | Simple_RDA | GF	4
1	6036679	Bhaga_1_6036679	LFMM | Partial_RDA | Simple_RDA | GF	4
1	9081675	Bhaga_1_9081675	LFMM | Partial_RDA | Simple_RDA | GF	4
1	10297970	Bhaga_1_10297970	LFMM | Partial_RDA | Simple_RDA | GF	4
1	10297975	Bhaga_1_10297975	LFMM | Partial_RDA | Simple_RDA | GF	4
1	11572091	Bhaga_1_11572091	LFMM | Partial_RDA | Simple_RDA | GF	4
1	13561958	Bhaga_1_13561958	LFMM | Partial_RDA | Simple_RDA | GF	4
1	14863183	Bhaga_1_14863183	LFMM | Partial_RDA | Simple_RDA | GF	4
1	14863728	Bhaga_1_14863728	LFMM | Partial_RDA | Simple_RDA | GF	4
1	15002416	Bhaga_1_15002416	LFMM | BAYPASS | Partial_RDA | Simple_RDA	4
1	15029328	Bhaga_1_15029328	LFMM | BAYPASS | Partial_RDA | Simple_RDA	4
1	15054861	Bhaga_1_15054861	LFMM | BAYPASS | Partial_RDA | Simple_RDA	4
1	15275041	Bhaga_1_15275041	LFMM | Partial_RDA | Simple_RDA | GF	4
1	15275047	Bhaga_1_15275047	LFMM | Partial_RDA | Simple_RDA | GF	4
1	15809288	Bhaga_1_15809288	LFMM | Partial_RDA | Simple_RDA | GF	4
1	16299861	Bhaga_1_16299861	LFMM | Partial_RDA | Simple_RDA | GF	4
1	16299871	Bhaga_1_16299871	LFMM | Partial_RDA | Simple_RDA | GF	4
1	16334183	Bhaga_1_16334183	LFMM | Partial_RDA | Simple_RDA | GF	4
1	16523005	Bhaga_1_16523005	LFMM | Partial_RDA | Simple_RDA | GF	4
1	16623423	Bhaga_1_16623423	LFMM | Partial_RDA | Simple_RDA | GF	4
1	16628163	Bhaga_1_16628163	LFMM | Partial_RDA | Simple_RDA | GF	4
1	16645604	Bhaga_1_16645604	LFMM | Partial_RDA | Simple_RDA | GF	4
1	16750476	Bhaga_1_16750476	LFMM | Partial_RDA | Simple_RDA | GF	4
1	18381791	Bhaga_1_18381791	LFMM | Partial_RDA | Simple_RDA | GF	4
1	18382537	Bhaga_1_18382537	LFMM | Partial_RDA | Simple_RDA | GF	4
1	18912688	Bhaga_1_18912688	LFMM | Partial_RDA | Simple_RDA | GF	4
1	19262644	Bhaga_1_19262644	LFMM | Partial_RDA | Simple_RDA | GF	4
1	20177818	Bhaga_1_20177818	LFMM | Partial_RDA | Simple_RDA | GF	4
1	24319337	Bhaga_1_24319337	LFMM | Partial_RDA | Simple_RDA | GF	4
1	24554953	Bhaga_1_24554953	LFMM | Partial_RDA | Simple_RDA | GF	4
1	24817271	Bhaga_1_24817271	LFMM | Partial_RDA | Simple_RDA | GF	4
1	24841965	Bhaga_1_24841965	LFMM | Partial_RDA | Simple_RDA | GF	4
1	24936301	Bhaga_1_24936301	LFMM | Partial_RDA | Simple_RDA | GF	4
1	25581048	Bhaga_1_25581048	LFMM | Partial_RDA | Simple_RDA | GF	4
1	26136992	Bhaga_1_26136992	LFMM | Partial_RDA | Simple_RDA | GF	4
1	27065384	Bhaga_1_27065384	LFMM | Partial_RDA | Simple_RDA | GF	4
1	27117996	Bhaga_1_27117996	LFMM | Partial_RDA | Simple_RDA | GF	4
1	27196744	Bhaga_1_27196744	LFMM | Partial_RDA | Simple_RDA | GF	4
1	27571514	Bhaga_1_27571514	LFMM | Partial_RDA | Simple_RDA | GF	4
1	28613484	Bhaga_1_28613484	LFMM | Partial_RDA | Simple_RDA | GF	4
1	28934129	Bhaga_1_28934129	LFMM | BAYPASS | Partial_RDA | Simple_RDA	4
1	29632284	Bhaga_1_29632284	LFMM | Partial_RDA | Simple_RDA | GF	4
1	29789924	Bhaga_1_29789924	LFMM | Partial_RDA | Simple_RDA | GF	4
1	30794240	Bhaga_1_30794240	LFMM | Partial_RDA | Simple_RDA | GF	4
1	31135580	Bhaga_1_31135580	LFMM | Partial_RDA | Simple_RDA | GF	4
1	31496372	Bhaga_1_31496372	LFMM | Partial_RDA | Simple_RDA | GF	4
1	32447028	Bhaga_1_32447028	LFMM | Partial_RDA | Simple_RDA | GF	4
1	32454822	Bhaga_1_32454822	LFMM | Partial_RDA | Simple_RDA | GF	4
1	32520412	Bhaga_1_32520412	LFMM | Partial_RDA | Simple_RDA | GF	4
1	32553401	Bhaga_1_32553401	LFMM | Partial_RDA | Simple_RDA | GF	4
1	32572397	Bhaga_1_32572397	LFMM | Partial_RDA | Simple_RDA | GF	4
1	33569952	Bhaga_1_33569952	LFMM | BAYPASS | Partial_RDA | Simple_RDA	4
1	33964780	Bhaga_1_33964780	LFMM | Partial_RDA | Simple_RDA | GF	4
1	34645940	Bhaga_1_34645940	LFMM | Partial_RDA | Simple_RDA | GF	4
1	34690683	Bhaga_1_34690683	LFMM | Partial_RDA | Simple_RDA | GF	4
1	35792019	Bhaga_1_35792019	LFMM | Partial_RDA | Simple_RDA | GF	4
1	35978415	Bhaga_1_35978415	LFMM | BAYPASS | Partial_RDA | Simple_RDA	4
1	35978428	Bhaga_1_35978428	LFMM | BAYPASS | Partial_RDA | Simple_RDA	4
1	35979054	Bhaga_1_35979054	LFMM | BAYPASS | Partial_RDA | Simple_RDA	4
1	35990557	Bhaga_1_35990557	LFMM | BAYPASS | Partial_RDA | Simple_RDA	4
1	36890982	Bhaga_1_36890982	LFMM | Partial_RDA | Simple_RDA | GF	4
1	37046893	Bhaga_1_37046893	LFMM | Partial_RDA | Simple_RDA | GF	4
1	37082499	Bhaga_1_37082499	LFMM | BAYPASS | Partial_RDA | Simple_RDA	4
1	38120598	Bhaga_1_38120598	LFMM | Partial_RDA | Simple_RDA | GF	4
1	39976186	Bhaga_1_39976186	LFMM | Partial_RDA | Simple_RDA | GF	4
1	41816563	Bhaga_1_41816563	LFMM | Partial_RDA | Simple_RDA | GF	4
1	42604062	Bhaga_1_42604062	LFMM | Partial_RDA | Simple_RDA | GF	4
1	42926862	Bhaga_1_42926862	LFMM | Partial_RDA | Simple_RDA | GF	4
1	44629327	Bhaga_1_44629327	LFMM | Partial_RDA | Simple_RDA | GF	4
1	45396224	Bhaga_1_45396224	LFMM | Partial_RDA | Simple_RDA | GF	4
1	46965661	Bhaga_1_46965661	LFMM | Partial_RDA | Simple_RDA | GF	4
1	48807155	Bhaga_1_48807155	LFMM | Partial_RDA | Simple_RDA | GF	4
1	51385819	Bhaga_1_51385819	LFMM | Partial_RDA | Simple_RDA | GF	4
1	52041874	Bhaga_1_52041874	LFMM | Partial_RDA | Simple_RDA | GF	4
1	52615799	Bhaga_1_52615799	LFMM | Partial_RDA | Simple_RDA | GF	4
1	53418932	Bhaga_1_53418932	LFMM | Partial_RDA | Simple_RDA | GF	4
1	53717147	Bhaga_1_53717147	LFMM | Partial_RDA | Simple_RDA | GF	4
1	53758965	Bhaga_1_53758965	LFMM | Partial_RDA | Simple_RDA | GF	4
1	53867341	Bhaga_1_53867341	LFMM | Partial_RDA | Simple_RDA | GF	4
1	54193530	Bhaga_1_54193530	LFMM | Partial_RDA | Simple_RDA | GF	4
1	55951549	Bhaga_1_55951549	LFMM | Partial_RDA | Simple_RDA | GF	4
1	56101375	Bhaga_1_56101375	LFMM | Partial_RDA | Simple_RDA | GF	4
1	57107454	Bhaga_1_57107454	LFMM | Partial_RDA | Simple_RDA | GF	4
1	58001542	Bhaga_1_58001542	LFMM | Partial_RDA | Simple_RDA | GF	4
1	59695322	Bhaga_1_59695322	LFMM | Partial_RDA | Simple_RDA | GF	4
1	60546117	Bhaga_1_60546117	LFMM | Partial_RDA | Simple_RDA | GF	4
1	61249251	Bhaga_1_61249251	LFMM | Partial_RDA | Simple_RDA | GF	4
1	62357642	Bhaga_1_62357642	LFMM | Partial_RDA | Simple_RDA | GF	4
1	62786881	Bhaga_1_62786881	LFMM | Partial_RDA | Simple_RDA | GF	4
1	64199535	Bhaga_1_64199535	LFMM | BAYPASS | Partial_RDA | Simple_RDA	4
1	65887124	Bhaga_1_65887124	LFMM | Partial_RDA | Simple_RDA | GF	4
1	67263569	Bhaga_1_67263569	LFMM | Partial_RDA | Simple_RDA | GF	4
1	67399713	Bhaga_1_67399713	LFMM | Partial_RDA | Simple_RDA | GF	4
1	67399715	Bhaga_1_67399715	LFMM | Partial_RDA | Simple_RDA | GF	4
1	68744646	Bhaga_1_68744646	LFMM | Partial_RDA | Simple_RDA | GF	4
1	68783002	Bhaga_1_68783002	LFMM | Partial_RDA | Simple_RDA | GF	4
1	69166145	Bhaga_1_69166145	LFMM | Partial_RDA | Simple_RDA | GF	4
1	72472049	Bhaga_1_72472049	LFMM | Partial_RDA | Simple_RDA | GF	4
1	73359224	Bhaga_1_73359224	LFMM | Partial_RDA | Simple_RDA | GF	4
2	1203294	Bhaga_2_1203294	LFMM | Partial_RDA | Simple_RDA | GF	4
2	1249797	Bhaga_2_1249797	LFMM | Partial_RDA | Simple_RDA | GF	4
2	2690121	Bhaga_2_2690121	LFMM | Partial_RDA | Simple_RDA | GF	4
2	7364578	Bhaga_2_7364578	LFMM | Partial_RDA | Simple_RDA | GF	4
2	7389732	Bhaga_2_7389732	LFMM | Partial_RDA | Simple_RDA | GF	4
2	8366262	Bhaga_2_8366262	LFMM | Partial_RDA | Simple_RDA | GF	4
2	8478735	Bhaga_2_8478735	LFMM | Partial_RDA | Simple_RDA | GF	4
2	9483901	Bhaga_2_9483901	LFMM | Partial_RDA | Simple_RDA | GF	4
2	9603156	Bhaga_2_9603156	LFMM | Partial_RDA | Simple_RDA | GF	4
2	9647306	Bhaga_2_9647306	LFMM | Partial_RDA | Simple_RDA | GF	4
2	11240743	Bhaga_2_11240743	LFMM | Partial_RDA | Simple_RDA | GF	4
2	11393663	Bhaga_2_11393663	LFMM | Partial_RDA | Simple_RDA | GF	4
2	12477991	Bhaga_2_12477991	LFMM | Partial_RDA | Simple_RDA | GF	4
2	12482482	Bhaga_2_12482482	LFMM | Partial_RDA | Simple_RDA | GF	4
2	14195272	Bhaga_2_14195272	LFMM | Partial_RDA | Simple_RDA | GF	4
2	15156624	Bhaga_2_15156624	LFMM | Partial_RDA | Simple_RDA | GF	4
2	16729901	Bhaga_2_16729901	LFMM | Partial_RDA | Simple_RDA | GF	4
2	18182621	Bhaga_2_18182621	LFMM | Partial_RDA | Simple_RDA | GF	4
2	19104002	Bhaga_2_19104002	LFMM | Partial_RDA | Simple_RDA | GF	4
2	20277578	Bhaga_2_20277578	LFMM | Partial_RDA | Simple_RDA | GF	4
2	21031357	Bhaga_2_21031357	LFMM | Partial_RDA | Simple_RDA | GF	4
2	23456021	Bhaga_2_23456021	LFMM | Partial_RDA | Simple_RDA | GF	4
2	27585577	Bhaga_2_27585577	LFMM | Partial_RDA | Simple_RDA | GF	4
2	33534779	Bhaga_2_33534779	LFMM | Partial_RDA | Simple_RDA | GF	4
2	35291166	Bhaga_2_35291166	LFMM | Partial_RDA | Simple_RDA | GF	4
2	36177593	Bhaga_2_36177593	LFMM | Partial_RDA | Simple_RDA | GF	4
2	36362608	Bhaga_2_36362608	LFMM | Partial_RDA | Simple_RDA | GF	4
2	36373398	Bhaga_2_36373398	LFMM | Partial_RDA | Simple_RDA | GF	4
2	36515136	Bhaga_2_36515136	LFMM | Partial_RDA | Simple_RDA | GF	4
2	37063374	Bhaga_2_37063374	LFMM | Partial_RDA | Simple_RDA | GF	4
2	37491996	Bhaga_2_37491996	LFMM | Partial_RDA | Simple_RDA | GF	4
2	38586982	Bhaga_2_38586982	LFMM | Partial_RDA | Simple_RDA | GF	4
2	40711307	Bhaga_2_40711307	LFMM | Partial_RDA | Simple_RDA | GF	4
2	41193986	Bhaga_2_41193986	LFMM | Partial_RDA | Simple_RDA | GF	4
2	43218115	Bhaga_2_43218115	LFMM | Partial_RDA | Simple_RDA | GF	4
2	43587136	Bhaga_2_43587136	LFMM | Partial_RDA | Simple_RDA | GF	4
2	45955675	Bhaga_2_45955675	LFMM | Partial_RDA | Simple_RDA | GF	4
2	45990399	Bhaga_2_45990399	LFMM | Partial_RDA | Simple_RDA | GF	4
2	54208516	Bhaga_2_54208516	LFMM | Partial_RDA | Simple_RDA | GF	4
2	54625458	Bhaga_2_54625458	LFMM | BAYPASS | Partial_RDA | Simple_RDA	4
2	56154063	Bhaga_2_56154063	LFMM | Partial_RDA | Simple_RDA | GF	4
3	3697764	Bhaga_3_3697764	LFMM | Partial_RDA | Simple_RDA | GF	4
3	5095356	Bhaga_3_5095356	LFMM | Partial_RDA | Simple_RDA | GF	4
3	5225235	Bhaga_3_5225235	LFMM | Partial_RDA | Simple_RDA | GF	4
3	8528217	Bhaga_3_8528217	LFMM | Partial_RDA | Simple_RDA | GF	4
3	9578113	Bhaga_3_9578113	LFMM | Partial_RDA | Simple_RDA | GF	4
3	11580403	Bhaga_3_11580403	LFMM | Partial_RDA | Simple_RDA | GF	4
3	11580874	Bhaga_3_11580874	LFMM | Partial_RDA | Simple_RDA | GF	4
3	12577540	Bhaga_3_12577540	LFMM | Partial_RDA | Simple_RDA | GF	4
3	13802136	Bhaga_3_13802136	LFMM | Partial_RDA | Simple_RDA | GF	4
3	13841522	Bhaga_3_13841522	LFMM | Partial_RDA | Simple_RDA | GF	4
3	16609489	Bhaga_3_16609489	LFMM | Partial_RDA | Simple_RDA | GF	4
3	17460431	Bhaga_3_17460431	LFMM | Partial_RDA | Simple_RDA | GF	4
3	18258368	Bhaga_3_18258368	LFMM | Partial_RDA | Simple_RDA | GF	4
3	19143898	Bhaga_3_19143898	LFMM | Partial_RDA | Simple_RDA | GF	4
3	23244295	Bhaga_3_23244295	LFMM | Partial_RDA | Simple_RDA | GF	4
3	24250041	Bhaga_3_24250041	LFMM | Partial_RDA | Simple_RDA | GF	4
3	29210211	Bhaga_3_29210211	LFMM | Partial_RDA | Simple_RDA | GF	4
3	30588421	Bhaga_3_30588421	LFMM | Partial_RDA | Simple_RDA | GF	4
3	30799399	Bhaga_3_30799399	LFMM | Partial_RDA | Simple_RDA | GF	4
3	31341061	Bhaga_3_31341061	LFMM | Partial_RDA | Simple_RDA | GF	4
3	40516366	Bhaga_3_40516366	LFMM | Partial_RDA | Simple_RDA | GF	4
3	43891826	Bhaga_3_43891826	LFMM | Partial_RDA | Simple_RDA | GF	4
3	43891860	Bhaga_3_43891860	LFMM | Partial_RDA | Simple_RDA | GF	4
3	44627904	Bhaga_3_44627904	LFMM | Partial_RDA | Simple_RDA | GF	4
3	45755820	Bhaga_3_45755820	LFMM | Partial_RDA | Simple_RDA | GF	4
3	46432246	Bhaga_3_46432246	LFMM | Partial_RDA | Simple_RDA | GF	4
3	46609769	Bhaga_3_46609769	LFMM | Partial_RDA | Simple_RDA | GF	4
3	47924382	Bhaga_3_47924382	LFMM | Partial_RDA | Simple_RDA | GF	4
4	450579	Bhaga_4_450579	LFMM | Partial_RDA | Simple_RDA | GF	4
4	6900755	Bhaga_4_6900755	LFMM | Partial_RDA | Simple_RDA | GF	4
4	9514770	Bhaga_4_9514770	LFMM | Partial_RDA | Simple_RDA | GF	4
4	11288602	Bhaga_4_11288602	LFMM | Partial_RDA | Simple_RDA | GF	4
4	15422860	Bhaga_4_15422860	LFMM | Partial_RDA | Simple_RDA | GF	4
4	15490971	Bhaga_4_15490971	LFMM | Partial_RDA | Simple_RDA | GF	4
4	16467654	Bhaga_4_16467654	LFMM | Partial_RDA | Simple_RDA | GF	4
4	18120968	Bhaga_4_18120968	LFMM | Partial_RDA | Simple_RDA | GF	4
4	20295232	Bhaga_4_20295232	LFMM | Partial_RDA | Simple_RDA | GF	4
4	21598126	Bhaga_4_21598126	LFMM | Partial_RDA | Simple_RDA | GF	4
4	21728034	Bhaga_4_21728034	LFMM | Partial_RDA | Simple_RDA | GF	4
4	25527088	Bhaga_4_25527088	LFMM | Partial_RDA | Simple_RDA | GF	4
4	26768571	Bhaga_4_26768571	LFMM | Partial_RDA | Simple_RDA | GF	4
4	27482046	Bhaga_4_27482046	LFMM | Partial_RDA | Simple_RDA | GF	4
4	27770185	Bhaga_4_27770185	LFMM | Partial_RDA | Simple_RDA | GF	4
4	28966110	Bhaga_4_28966110	LFMM | Partial_RDA | Simple_RDA | GF	4
4	28966117	Bhaga_4_28966117	LFMM | Partial_RDA | Simple_RDA | GF	4
4	31596890	Bhaga_4_31596890	LFMM | Partial_RDA | Simple_RDA | GF	4
4	38077943	Bhaga_4_38077943	LFMM | Partial_RDA | Simple_RDA | GF	4
4	39874499	Bhaga_4_39874499	LFMM | Partial_RDA | Simple_RDA | GF	4
4	41302011	Bhaga_4_41302011	LFMM | Partial_RDA | Simple_RDA | GF	4
4	41302038	Bhaga_4_41302038	LFMM | Partial_RDA | Simple_RDA | GF	4
4	46734325	Bhaga_4_46734325	LFMM | Partial_RDA | Simple_RDA | GF	4
5	793955	Bhaga_5_793955	LFMM | Partial_RDA | Simple_RDA | GF	4
5	2123039	Bhaga_5_2123039	LFMM | Partial_RDA | Simple_RDA | GF	4
5	2123041	Bhaga_5_2123041	LFMM | Partial_RDA | Simple_RDA | GF	4
5	3535791	Bhaga_5_3535791	LFMM | Partial_RDA | Simple_RDA | GF	4
5	4391988	Bhaga_5_4391988	LFMM | Partial_RDA | Simple_RDA | GF	4
5	4393591	Bhaga_5_4393591	LFMM | Partial_RDA | Simple_RDA | GF	4
5	4694737	Bhaga_5_4694737	LFMM | Partial_RDA | Simple_RDA | GF	4
5	5638006	Bhaga_5_5638006	LFMM | Partial_RDA | Simple_RDA | GF	4
5	9291541	Bhaga_5_9291541	LFMM | Partial_RDA | Simple_RDA | GF	4
5	10264776	Bhaga_5_10264776	LFMM | Partial_RDA | Simple_RDA | GF	4
5	10409166	Bhaga_5_10409166	LFMM | Partial_RDA | Simple_RDA | GF	4
5	10429861	Bhaga_5_10429861	LFMM | Partial_RDA | Simple_RDA | GF	4
5	10538475	Bhaga_5_10538475	LFMM | Partial_RDA | Simple_RDA | GF	4
5	10681291	Bhaga_5_10681291	LFMM | Partial_RDA | Simple_RDA | GF	4
5	13866523	Bhaga_5_13866523	LFMM | Partial_RDA | Simple_RDA | GF	4
5	17218608	Bhaga_5_17218608	LFMM | Partial_RDA | Simple_RDA | GF	4
5	17460652	Bhaga_5_17460652	LFMM | Partial_RDA | Simple_RDA | GF	4
5	18010473	Bhaga_5_18010473	LFMM | Partial_RDA | Simple_RDA | GF	4
5	18337141	Bhaga_5_18337141	LFMM | Partial_RDA | Simple_RDA | GF	4
5	20188088	Bhaga_5_20188088	LFMM | Partial_RDA | Simple_RDA | GF	4
5	21425592	Bhaga_5_21425592	LFMM | Partial_RDA | Simple_RDA | GF	4
5	22527530	Bhaga_5_22527530	LFMM | Partial_RDA | Simple_RDA | GF	4
5	22621864	Bhaga_5_22621864	LFMM | Partial_RDA | Simple_RDA | GF	4
5	22670495	Bhaga_5_22670495	LFMM | BAYPASS | Partial_RDA | Simple_RDA	4
5	22805557	Bhaga_5_22805557	LFMM | Partial_RDA | Simple_RDA | GF	4
5	23443848	Bhaga_5_23443848	LFMM | Partial_RDA | Simple_RDA | GF	4
5	23841811	Bhaga_5_23841811	LFMM | Partial_RDA | Simple_RDA | GF	4
5	23845185	Bhaga_5_23845185	LFMM | Partial_RDA | Simple_RDA | GF	4
5	24085691	Bhaga_5_24085691	LFMM | Partial_RDA | Simple_RDA | GF	4
5	24121462	Bhaga_5_24121462	LFMM | Partial_RDA | Simple_RDA | GF	4
5	24171946	Bhaga_5_24171946	LFMM | Partial_RDA | Simple_RDA | GF	4
5	26897756	Bhaga_5_26897756	LFMM | Partial_RDA | Simple_RDA | GF	4
5	30267892	Bhaga_5_30267892	LFMM | Partial_RDA | Simple_RDA | GF	4
5	31129320	Bhaga_5_31129320	LFMM | Partial_RDA | Simple_RDA | GF	4
5	32646864	Bhaga_5_32646864	LFMM | Partial_RDA | Simple_RDA | GF	4
5	34199707	Bhaga_5_34199707	LFMM | Partial_RDA | Simple_RDA | GF	4
5	38155827	Bhaga_5_38155827	LFMM | Partial_RDA | Simple_RDA | GF	4
5	39804712	Bhaga_5_39804712	LFMM | Partial_RDA | Simple_RDA | GF	4
5	40920040	Bhaga_5_40920040	LFMM | Partial_RDA | Simple_RDA | GF	4
5	42809212	Bhaga_5_42809212	LFMM | Partial_RDA | Simple_RDA | GF	4
5	44731919	Bhaga_5_44731919	LFMM | Partial_RDA | Simple_RDA | GF	4
5	45154796	Bhaga_5_45154796	LFMM | Partial_RDA | Simple_RDA | GF	4
6	2728892	Bhaga_6_2728892	LFMM | Partial_RDA | Simple_RDA | GF	4
6	2756192	Bhaga_6_2756192	LFMM | Partial_RDA | Simple_RDA | GF	4
6	3326104	Bhaga_6_3326104	LFMM | Partial_RDA | Simple_RDA | GF	4
6	5156948	Bhaga_6_5156948	LFMM | Partial_RDA | Simple_RDA | GF	4
6	5864745	Bhaga_6_5864745	LFMM | Partial_RDA | Simple_RDA | GF	4
6	7520335	Bhaga_6_7520335	LFMM | Partial_RDA | Simple_RDA | GF	4
6	7520492	Bhaga_6_7520492	LFMM | Partial_RDA | Simple_RDA | GF	4
6	12740569	Bhaga_6_12740569	LFMM | Partial_RDA | Simple_RDA | GF	4
6	13995373	Bhaga_6_13995373	LFMM | Partial_RDA | Simple_RDA | GF	4
6	16352599	Bhaga_6_16352599	LFMM | Partial_RDA | Simple_RDA | GF	4
6	18340289	Bhaga_6_18340289	LFMM | Partial_RDA | Simple_RDA | GF	4
6	18353651	Bhaga_6_18353651	LFMM | Partial_RDA | Simple_RDA | GF	4
6	18362138	Bhaga_6_18362138	LFMM | Partial_RDA | Simple_RDA | GF	4
6	18364506	Bhaga_6_18364506	LFMM | Partial_RDA | Simple_RDA | GF	4
6	18364537	Bhaga_6_18364537	LFMM | Partial_RDA | Simple_RDA | GF	4
6	19350933	Bhaga_6_19350933	LFMM | Partial_RDA | Simple_RDA | GF	4
6	21000754	Bhaga_6_21000754	LFMM | Partial_RDA | Simple_RDA | GF	4
6	21000768	Bhaga_6_21000768	LFMM | Partial_RDA | Simple_RDA | GF	4
6	21591051	Bhaga_6_21591051	LFMM | Partial_RDA | Simple_RDA | GF	4
6	26090133	Bhaga_6_26090133	LFMM | Partial_RDA | Simple_RDA | GF	4
6	28062005	Bhaga_6_28062005	LFMM | Partial_RDA | Simple_RDA | GF	4
6	34539887	Bhaga_6_34539887	LFMM | Partial_RDA | Simple_RDA | GF	4
6	34609882	Bhaga_6_34609882	LFMM | Partial_RDA | Simple_RDA | GF	4
6	36791679	Bhaga_6_36791679	LFMM | Partial_RDA | Simple_RDA | GF	4
7	1366455	Bhaga_7_1366455	LFMM | Partial_RDA | Simple_RDA | GF	4
7	4601858	Bhaga_7_4601858	LFMM | Partial_RDA | Simple_RDA | GF	4
7	7187265	Bhaga_7_7187265	LFMM | Partial_RDA | Simple_RDA | GF	4
7	10963832	Bhaga_7_10963832	LFMM | Partial_RDA | Simple_RDA | GF	4
7	12376499	Bhaga_7_12376499	LFMM | Partial_RDA | Simple_RDA | GF	4
7	12942291	Bhaga_7_12942291	LFMM | Partial_RDA | Simple_RDA | GF	4
7	13505332	Bhaga_7_13505332	LFMM | Partial_RDA | Simple_RDA | GF	4
7	14541579	Bhaga_7_14541579	LFMM | Partial_RDA | Simple_RDA | GF	4
7	15266659	Bhaga_7_15266659	LFMM | Partial_RDA | Simple_RDA | GF	4
7	15266661	Bhaga_7_15266661	LFMM | Partial_RDA | Simple_RDA | GF	4
7	16395036	Bhaga_7_16395036	LFMM | Partial_RDA | Simple_RDA | GF	4
7	16805445	Bhaga_7_16805445	LFMM | Partial_RDA | Simple_RDA | GF	4
7	18260524	Bhaga_7_18260524	LFMM | Partial_RDA | Simple_RDA | GF	4
7	19360368	Bhaga_7_19360368	LFMM | Partial_RDA | Simple_RDA | GF	4
7	20136673	Bhaga_7_20136673	LFMM | Partial_RDA | Simple_RDA | GF	4
7	20193910	Bhaga_7_20193910	LFMM | Partial_RDA | Simple_RDA | GF	4
7	20195995	Bhaga_7_20195995	LFMM | Partial_RDA | Simple_RDA | GF	4
7	21801697	Bhaga_7_21801697	LFMM | Partial_RDA | Simple_RDA | GF	4
7	22682872	Bhaga_7_22682872	LFMM | Partial_RDA | Simple_RDA | GF	4
7	23180693	Bhaga_7_23180693	LFMM | Partial_RDA | Simple_RDA | GF	4
7	23455449	Bhaga_7_23455449	LFMM | Partial_RDA | Simple_RDA | GF	4
7	25173765	Bhaga_7_25173765	LFMM | Partial_RDA | Simple_RDA | GF	4
7	29467901	Bhaga_7_29467901	LFMM | BAYPASS | Partial_RDA | Simple_RDA	4
7	29816469	Bhaga_7_29816469	LFMM | Partial_RDA | Simple_RDA | GF	4
7	29816481	Bhaga_7_29816481	LFMM | Partial_RDA | Simple_RDA | GF	4
7	30294707	Bhaga_7_30294707	LFMM | Partial_RDA | Simple_RDA | GF	4
7	30652190	Bhaga_7_30652190	LFMM | Partial_RDA | Simple_RDA | GF	4
7	30779377	Bhaga_7_30779377	LFMM | Partial_RDA | Simple_RDA | GF	4
7	32914240	Bhaga_7_32914240	LFMM | Partial_RDA | Simple_RDA | GF	4
7	33742148	Bhaga_7_33742148	LFMM | Partial_RDA | Simple_RDA | GF	4
7	39049592	Bhaga_7_39049592	LFMM | Partial_RDA | Simple_RDA | GF	4
7	39345015	Bhaga_7_39345015	LFMM | Partial_RDA | Simple_RDA | GF	4
7	40063428	Bhaga_7_40063428	LFMM | Partial_RDA | Simple_RDA | GF	4
8	1666732	Bhaga_8_1666732	LFMM | Partial_RDA | Simple_RDA | GF	4
8	6199748	Bhaga_8_6199748	LFMM | Partial_RDA | Simple_RDA | GF	4
8	10012020	Bhaga_8_10012020	LFMM | Partial_RDA | Simple_RDA | GF	4
8	11115772	Bhaga_8_11115772	LFMM | Partial_RDA | Simple_RDA | GF	4
8	12191698	Bhaga_8_12191698	LFMM | Partial_RDA | Simple_RDA | GF	4
8	13119911	Bhaga_8_13119911	LFMM | Partial_RDA | Simple_RDA | GF	4
8	13998517	Bhaga_8_13998517	LFMM | Partial_RDA | Simple_RDA | GF	4
8	18613727	Bhaga_8_18613727	LFMM | Partial_RDA | Simple_RDA | GF	4
8	18706874	Bhaga_8_18706874	LFMM | Partial_RDA | Simple_RDA | GF	4
8	22842878	Bhaga_8_22842878	LFMM | Partial_RDA | Simple_RDA | GF	4
8	30414717	Bhaga_8_30414717	LFMM | Partial_RDA | Simple_RDA | GF	4
8	31593687	Bhaga_8_31593687	LFMM | Partial_RDA | Simple_RDA | GF	4
8	31860813	Bhaga_8_31860813	LFMM | Partial_RDA | Simple_RDA | GF	4
8	32163211	Bhaga_8_32163211	LFMM | Partial_RDA | Simple_RDA | GF	4
8	32582579	Bhaga_8_32582579	LFMM | Partial_RDA | Simple_RDA | GF	4
8	33673512	Bhaga_8_33673512	LFMM | Partial_RDA | Simple_RDA | GF	4
8	34651327	Bhaga_8_34651327	LFMM | Partial_RDA | Simple_RDA | GF	4
8	34861457	Bhaga_8_34861457	LFMM | Partial_RDA | Simple_RDA | GF	4
8	35114535	Bhaga_8_35114535	LFMM | Partial_RDA | Simple_RDA | GF	4
8	39134718	Bhaga_8_39134718	LFMM | Partial_RDA | Simple_RDA | GF	4
9	4695961	Bhaga_9_4695961	LFMM | Partial_RDA | Simple_RDA | GF	4
9	6272442	Bhaga_9_6272442	LFMM | Partial_RDA | Simple_RDA | GF	4
9	7605112	Bhaga_9_7605112	LFMM | Partial_RDA | Simple_RDA | GF	4
9	7606195	Bhaga_9_7606195	LFMM | Partial_RDA | Simple_RDA | GF	4
9	9055350	Bhaga_9_9055350	LFMM | Partial_RDA | Simple_RDA | GF	4
9	11553595	Bhaga_9_11553595	LFMM | Partial_RDA | Simple_RDA | GF	4
9	11553596	Bhaga_9_11553596	LFMM | Partial_RDA | Simple_RDA | GF	4
9	13455971	Bhaga_9_13455971	LFMM | Partial_RDA | Simple_RDA | GF	4
9	13750399	Bhaga_9_13750399	BAYPASS | Partial_RDA | Simple_RDA | GF	4
9	13752089	Bhaga_9_13752089	LFMM | Partial_RDA | Simple_RDA | GF	4
9	16663792	Bhaga_9_16663792	LFMM | Partial_RDA | Simple_RDA | GF	4
9	18437124	Bhaga_9_18437124	LFMM | Partial_RDA | Simple_RDA | GF	4
9	18667029	Bhaga_9_18667029	LFMM | Partial_RDA | Simple_RDA | GF	4
9	20061177	Bhaga_9_20061177	LFMM | Partial_RDA | Simple_RDA | GF	4
9	22815829	Bhaga_9_22815829	LFMM | Partial_RDA | Simple_RDA | GF	4
9	24298304	Bhaga_9_24298304	LFMM | Partial_RDA | Simple_RDA | GF	4
9	24514115	Bhaga_9_24514115	LFMM | Partial_RDA | Simple_RDA | GF	4
9	26316287	Bhaga_9_26316287	LFMM | Partial_RDA | Simple_RDA | GF	4
9	26390971	Bhaga_9_26390971	LFMM | Partial_RDA | Simple_RDA | GF	4
9	28762210	Bhaga_9_28762210	LFMM | BAYPASS | Partial_RDA | Simple_RDA	4
9	29087327	Bhaga_9_29087327	LFMM | Partial_RDA | Simple_RDA | GF	4
9	30240091	Bhaga_9_30240091	LFMM | Partial_RDA | Simple_RDA | GF	4
9	35302574	Bhaga_9_35302574	LFMM | Partial_RDA | Simple_RDA | GF	4
9	35439444	Bhaga_9_35439444	LFMM | Partial_RDA | Simple_RDA | GF	4
9	38088439	Bhaga_9_38088439	LFMM | Partial_RDA | Simple_RDA | GF	4
10	1014565	Bhaga_10_1014565	LFMM | Partial_RDA | Simple_RDA | GF	4
10	5281109	Bhaga_10_5281109	LFMM | Partial_RDA | Simple_RDA | GF	4
10	8611399	Bhaga_10_8611399	LFMM | Partial_RDA | Simple_RDA | GF	4
10	9158733	Bhaga_10_9158733	LFMM | Partial_RDA | Simple_RDA | GF	4
10	10608083	Bhaga_10_10608083	LFMM | Partial_RDA | Simple_RDA | GF	4
10	17488817	Bhaga_10_17488817	LFMM | Partial_RDA | Simple_RDA | GF	4
10	21574067	Bhaga_10_21574067	LFMM | Partial_RDA | Simple_RDA | GF	4
10	27772533	Bhaga_10_27772533	LFMM | Partial_RDA | Simple_RDA | GF	4
10	32533737	Bhaga_10_32533737	LFMM | Partial_RDA | Simple_RDA | GF	4
10	33352757	Bhaga_10_33352757	LFMM | Partial_RDA | Simple_RDA | GF	4
10	33353042	Bhaga_10_33353042	LFMM | Partial_RDA | Simple_RDA | GF	4
10	33353052	Bhaga_10_33353052	LFMM | Partial_RDA | Simple_RDA | GF	4
10	33353456	Bhaga_10_33353456	LFMM | Partial_RDA | Simple_RDA | GF	4
10	33353745	Bhaga_10_33353745	LFMM | Partial_RDA | Simple_RDA | GF	4
10	33357478	Bhaga_10_33357478	LFMM | Partial_RDA | Simple_RDA | GF	4
10	33375451	Bhaga_10_33375451	LFMM | Partial_RDA | Simple_RDA | GF	4
10	33375460	Bhaga_10_33375460	LFMM | Partial_RDA | Simple_RDA | GF	4
10	33647999	Bhaga_10_33647999	LFMM | Partial_RDA | Simple_RDA | GF	4
10	35165164	Bhaga_10_35165164	LFMM | Partial_RDA | Simple_RDA | GF	4
10	35583017	Bhaga_10_35583017	LFMM | Partial_RDA | Simple_RDA | GF	4
10	36671947	Bhaga_10_36671947	LFMM | Partial_RDA | Simple_RDA | GF	4
11	13644357	Bhaga_11_13644357	LFMM | Partial_RDA | Simple_RDA | GF	4
11	14572659	Bhaga_11_14572659	LFMM | Partial_RDA | Simple_RDA | GF	4
11	15028442	Bhaga_11_15028442	LFMM | Partial_RDA | Simple_RDA | GF	4
11	15363877	Bhaga_11_15363877	LFMM | Partial_RDA | Simple_RDA | GF	4
11	20254684	Bhaga_11_20254684	LFMM | Partial_RDA | Simple_RDA | GF	4
11	26092201	Bhaga_11_26092201	LFMM | Partial_RDA | Simple_RDA | GF	4
11	32410604	Bhaga_11_32410604	LFMM | Partial_RDA | Simple_RDA | GF	4
12	1846638	Bhaga_12_1846638	LFMM | Partial_RDA | Simple_RDA | GF	4
12	4584144	Bhaga_12_4584144	LFMM | Partial_RDA | Simple_RDA | GF	4
12	5116553	Bhaga_12_5116553	LFMM | Partial_RDA | Simple_RDA | GF	4
12	11728322	Bhaga_12_11728322	LFMM | Partial_RDA | Simple_RDA | GF	4
12	16900861	Bhaga_12_16900861	LFMM | Partial_RDA | Simple_RDA | GF	4
12	19843610	Bhaga_12_19843610	LFMM | Partial_RDA | Simple_RDA | GF	4
12	25039749	Bhaga_12_25039749	LFMM | Partial_RDA | Simple_RDA | GF	4
12	25740141	Bhaga_12_25740141	LFMM | Partial_RDA | Simple_RDA | GF	4
12	28048326	Bhaga_12_28048326	LFMM | Partial_RDA | Simple_RDA | GF	4
12	28092625	Bhaga_12_28092625	LFMM | BAYPASS | Partial_RDA | Simple_RDA	4
12	28092629	Bhaga_12_28092629	LFMM | BAYPASS | Partial_RDA | Simple_RDA	4
13	43821	Bhaga_Unplaced_3606_43821	LFMM | Partial_RDA | Simple_RDA | GF	4
13	56766	Bhaga_Unplaced_3606_56766	LFMM | Partial_RDA | Simple_RDA | GF	4
13	64964	Bhaga_Unplaced_1997_64964	LFMM | Partial_RDA | Simple_RDA | GF	4
13	67558	Bhaga_Unplaced_3606_67558	LFMM | Partial_RDA | Simple_RDA | GF	4
13	71784	Bhaga_Unplaced_3606_71784	LFMM | Partial_RDA | Simple_RDA | GF	4
13	84178	Bhaga_Unplaced_3606_84178	LFMM | Partial_RDA | Simple_RDA | GF	4
13	95619	Bhaga_Unplaced_621_95619	LFMM | Partial_RDA | Simple_RDA | GF	4
13	294907	Bhaga_Unplaced_621_294907	LFMM | Partial_RDA | Simple_RDA | GF	4
13	295000	Bhaga_Unplaced_621_295000	LFMM | Partial_RDA | Simple_RDA | GF	4
13	298551	Bhaga_Unplaced_621_298551	LFMM | Partial_RDA | Simple_RDA | GF	4
13	331006	Bhaga_Unplaced_1952_331006	LFMM | Partial_RDA | Simple_RDA | GF	4
1	60538	Bhaga_1_60538	LFMM | Partial_RDA | Simple_RDA	3
1	205635	Bhaga_1_205635	LFMM | Partial_RDA | Simple_RDA	3
1	219009	Bhaga_1_219009	Partial_RDA | Simple_RDA | GF	3
1	219018	Bhaga_1_219018	LFMM | Partial_RDA | Simple_RDA	3
1	219033	Bhaga_1_219033	Partial_RDA | Simple_RDA | GF	3
1	269171	Bhaga_1_269171	LFMM | Partial_RDA | Simple_RDA	3
1	293242	Bhaga_1_293242	LFMM | Partial_RDA | Simple_RDA	3
1	552397	Bhaga_1_552397	LFMM | Partial_RDA | Simple_RDA	3
1	665858	Bhaga_1_665858	LFMM | Partial_RDA | Simple_RDA	3
1	782253	Bhaga_1_782253	LFMM | Partial_RDA | Simple_RDA	3
1	806502	Bhaga_1_806502	LFMM | Partial_RDA | Simple_RDA	3
1	964659	Bhaga_1_964659	Partial_RDA | Simple_RDA | GF	3
1	2495901	Bhaga_1_2495901	LFMM | Partial_RDA | Simple_RDA	3
1	2547324	Bhaga_1_2547324	LFMM | Partial_RDA | Simple_RDA	3
1	2567092	Bhaga_1_2567092	Partial_RDA | Simple_RDA | GF	3
1	2684523	Bhaga_1_2684523	LFMM | Partial_RDA | Simple_RDA	3
1	2684524	Bhaga_1_2684524	LFMM | Partial_RDA | Simple_RDA	3
1	2687434	Bhaga_1_2687434	Partial_RDA | Simple_RDA | GF	3
1	2967600	Bhaga_1_2967600	Partial_RDA | Simple_RDA | GF	3
1	3009497	Bhaga_1_3009497	LFMM | Partial_RDA | Simple_RDA	3
1	3470567	Bhaga_1_3470567	Partial_RDA | Simple_RDA | GF	3
1	3681075	Bhaga_1_3681075	Partial_RDA | Simple_RDA | GF	3
1	3681087	Bhaga_1_3681087	Partial_RDA | Simple_RDA | GF	3
1	3870336	Bhaga_1_3870336	LFMM | Partial_RDA | Simple_RDA	3
1	4515109	Bhaga_1_4515109	LFMM | Partial_RDA | Simple_RDA	3
1	4516162	Bhaga_1_4516162	Partial_RDA | Simple_RDA | GF	3
1	4547044	Bhaga_1_4547044	LFMM | Partial_RDA | Simple_RDA	3
1	4547174	Bhaga_1_4547174	LFMM | Partial_RDA | Simple_RDA	3
1	4548794	Bhaga_1_4548794	Partial_RDA | Simple_RDA | GF	3
1	4765027	Bhaga_1_4765027	LFMM | Partial_RDA | Simple_RDA	3
1	4772123	Bhaga_1_4772123	LFMM | Partial_RDA | Simple_RDA	3
1	4774249	Bhaga_1_4774249	Partial_RDA | Simple_RDA | GF	3
1	4824077	Bhaga_1_4824077	Partial_RDA | Simple_RDA | GF	3
1	4825320	Bhaga_1_4825320	LFMM | Partial_RDA | Simple_RDA	3
1	4849596	Bhaga_1_4849596	Partial_RDA | Simple_RDA | GF	3
1	4948444	Bhaga_1_4948444	Partial_RDA | Simple_RDA | GF	3
1	4948447	Bhaga_1_4948447	Partial_RDA | Simple_RDA | GF	3
1	4949026	Bhaga_1_4949026	Partial_RDA | Simple_RDA | GF	3
1	4963806	Bhaga_1_4963806	LFMM | Partial_RDA | Simple_RDA	3
1	4979144	Bhaga_1_4979144	Partial_RDA | Simple_RDA | GF	3
1	4980365	Bhaga_1_4980365	LFMM | Partial_RDA | Simple_RDA	3
1	5149672	Bhaga_1_5149672	Partial_RDA | Simple_RDA | GF	3
1	5149682	Bhaga_1_5149682	Partial_RDA | Simple_RDA | GF	3
1	5338996	Bhaga_1_5338996	Partial_RDA | Simple_RDA | GF	3
1	5351815	Bhaga_1_5351815	LFMM | Partial_RDA | Simple_RDA	3
1	5355913	Bhaga_1_5355913	LFMM | BAYPASS | Simple_RDA	3
1	5410595	Bhaga_1_5410595	Partial_RDA | Simple_RDA | GF	3
1	5411761	Bhaga_1_5411761	LFMM | Partial_RDA | Simple_RDA	3
1	5652283	Bhaga_1_5652283	Partial_RDA | Simple_RDA | GF	3
1	5680350	Bhaga_1_5680350	Partial_RDA | Simple_RDA | GF	3
1	5681681	Bhaga_1_5681681	LFMM | Simple_RDA | GF	3
1	5682672	Bhaga_1_5682672	LFMM | Partial_RDA | Simple_RDA	3
1	5735671	Bhaga_1_5735671	Partial_RDA | Simple_RDA | GF	3
1	5839491	Bhaga_1_5839491	Partial_RDA | Simple_RDA | GF	3
1	5930205	Bhaga_1_5930205	LFMM | Partial_RDA | Simple_RDA	3
1	5930232	Bhaga_1_5930232	Partial_RDA | Simple_RDA | GF	3
1	6032705	Bhaga_1_6032705	LFMM | Partial_RDA | Simple_RDA	3
1	6037512	Bhaga_1_6037512	Partial_RDA | Simple_RDA | GF	3
1	6795839	Bhaga_1_6795839	LFMM | Partial_RDA | Simple_RDA	3
1	6798633	Bhaga_1_6798633	LFMM | Partial_RDA | Simple_RDA	3
1	6827476	Bhaga_1_6827476	LFMM | Partial_RDA | Simple_RDA	3
1	6828647	Bhaga_1_6828647	LFMM | Partial_RDA | Simple_RDA	3
1	6828671	Bhaga_1_6828671	LFMM | Partial_RDA | Simple_RDA	3
1	6828689	Bhaga_1_6828689	LFMM | Partial_RDA | Simple_RDA	3
1	6828691	Bhaga_1_6828691	LFMM | Partial_RDA | Simple_RDA	3
1	7111547	Bhaga_1_7111547	LFMM | Partial_RDA | Simple_RDA	3
1	7580973	Bhaga_1_7580973	Partial_RDA | Simple_RDA | GF	3
1	7937198	Bhaga_1_7937198	Partial_RDA | Simple_RDA | GF	3
1	8159982	Bhaga_1_8159982	LFMM | Partial_RDA | Simple_RDA	3
1	8248510	Bhaga_1_8248510	Partial_RDA | Simple_RDA | GF	3
1	8324299	Bhaga_1_8324299	LFMM | Partial_RDA | Simple_RDA	3
1	8530064	Bhaga_1_8530064	LFMM | Partial_RDA | Simple_RDA	3
1	8819257	Bhaga_1_8819257	LFMM | Partial_RDA | Simple_RDA	3
1	9035670	Bhaga_1_9035670	Partial_RDA | Simple_RDA | GF	3
1	9171070	Bhaga_1_9171070	LFMM | Partial_RDA | Simple_RDA	3
1	9207804	Bhaga_1_9207804	Partial_RDA | Simple_RDA | GF	3
1	9207810	Bhaga_1_9207810	Partial_RDA | Simple_RDA | GF	3
1	9217614	Bhaga_1_9217614	LFMM | Partial_RDA | Simple_RDA	3
1	9217916	Bhaga_1_9217916	LFMM | Partial_RDA | Simple_RDA	3
1	9219569	Bhaga_1_9219569	LFMM | Partial_RDA | Simple_RDA	3
1	9220491	Bhaga_1_9220491	LFMM | Partial_RDA | Simple_RDA	3
1	9664591	Bhaga_1_9664591	Partial_RDA | Simple_RDA | GF	3
1	9686336	Bhaga_1_9686336	LFMM | Partial_RDA | Simple_RDA	3
1	9686343	Bhaga_1_9686343	LFMM | Partial_RDA | Simple_RDA	3
1	9791727	Bhaga_1_9791727	LFMM | Partial_RDA | Simple_RDA	3
1	9791922	Bhaga_1_9791922	LFMM | Partial_RDA | Simple_RDA	3
1	9801695	Bhaga_1_9801695	LFMM | Partial_RDA | Simple_RDA	3
1	9802867	Bhaga_1_9802867	Partial_RDA | Simple_RDA | GF	3
1	9807174	Bhaga_1_9807174	Partial_RDA | Simple_RDA | GF	3
1	9810546	Bhaga_1_9810546	Partial_RDA | Simple_RDA | GF	3
1	9810729	Bhaga_1_9810729	Partial_RDA | Simple_RDA | GF	3
1	9818235	Bhaga_1_9818235	Partial_RDA | Simple_RDA | GF	3
1	9868115	Bhaga_1_9868115	LFMM | Partial_RDA | Simple_RDA	3
1	9937563	Bhaga_1_9937563	LFMM | Partial_RDA | Simple_RDA	3
1	9943996	Bhaga_1_9943996	Partial_RDA | Simple_RDA | GF	3
1	9977819	Bhaga_1_9977819	LFMM | Partial_RDA | Simple_RDA	3
1	10208956	Bhaga_1_10208956	Partial_RDA | Simple_RDA | GF	3
1	10209000	Bhaga_1_10209000	BAYPASS | Partial_RDA | Simple_RDA	3
1	10325825	Bhaga_1_10325825	Partial_RDA | Simple_RDA | GF	3
1	10325859	Bhaga_1_10325859	LFMM | Partial_RDA | Simple_RDA	3
1	10348167	Bhaga_1_10348167	Partial_RDA | Simple_RDA | GF	3
1	10356362	Bhaga_1_10356362	LFMM | Partial_RDA | Simple_RDA	3
1	10357348	Bhaga_1_10357348	Partial_RDA | Simple_RDA | GF	3
1	10500883	Bhaga_1_10500883	LFMM | Partial_RDA | Simple_RDA	3
1	10542827	Bhaga_1_10542827	LFMM | Partial_RDA | Simple_RDA	3
1	10751077	Bhaga_1_10751077	LFMM | Partial_RDA | Simple_RDA	3
1	10962045	Bhaga_1_10962045	LFMM | Partial_RDA | Simple_RDA	3
1	10971924	Bhaga_1_10971924	LFMM | Simple_RDA | GF	3
1	11050950	Bhaga_1_11050950	LFMM | Partial_RDA | Simple_RDA	3
1	11132904	Bhaga_1_11132904	LFMM | Partial_RDA | Simple_RDA	3
1	11133338	Bhaga_1_11133338	Partial_RDA | Simple_RDA | GF	3
1	11143627	Bhaga_1_11143627	Partial_RDA | Simple_RDA | GF	3
1	11164657	Bhaga_1_11164657	LFMM | Partial_RDA | Simple_RDA	3
1	11572715	Bhaga_1_11572715	LFMM | Partial_RDA | Simple_RDA	3
1	11607725	Bhaga_1_11607725	LFMM | Partial_RDA | Simple_RDA	3
1	11712851	Bhaga_1_11712851	Partial_RDA | Simple_RDA | GF	3
1	11895271	Bhaga_1_11895271	Partial_RDA | Simple_RDA | GF	3
1	11968782	Bhaga_1_11968782	LFMM | Partial_RDA | Simple_RDA	3
1	11971780	Bhaga_1_11971780	LFMM | Partial_RDA | Simple_RDA	3
1	12328239	Bhaga_1_12328239	LFMM | Simple_RDA | GF	3
1	12351630	Bhaga_1_12351630	Partial_RDA | Simple_RDA | GF	3
1	12598791	Bhaga_1_12598791	Partial_RDA | Simple_RDA | GF	3
1	12633909	Bhaga_1_12633909	Partial_RDA | Simple_RDA | GF	3
1	12633993	Bhaga_1_12633993	Partial_RDA | Simple_RDA | GF	3
1	12761964	Bhaga_1_12761964	LFMM | Simple_RDA | GF	3
1	13001583	Bhaga_1_13001583	LFMM | Partial_RDA | Simple_RDA	3
1	13023937	Bhaga_1_13023937	Partial_RDA | Simple_RDA | GF	3
1	13045784	Bhaga_1_13045784	LFMM | Partial_RDA | Simple_RDA	3
1	13062365	Bhaga_1_13062365	LFMM | Simple_RDA | GF	3
1	13068227	Bhaga_1_13068227	Partial_RDA | Simple_RDA | GF	3
1	13173461	Bhaga_1_13173461	LFMM | Simple_RDA | GF	3
1	13174667	Bhaga_1_13174667	LFMM | Simple_RDA | GF	3
1	13209987	Bhaga_1_13209987	LFMM | Partial_RDA | Simple_RDA	3
1	13560816	Bhaga_1_13560816	LFMM | Partial_RDA | Simple_RDA	3
1	13748961	Bhaga_1_13748961	Partial_RDA | Simple_RDA | GF	3
1	13966138	Bhaga_1_13966138	LFMM | Partial_RDA | Simple_RDA	3
1	13966205	Bhaga_1_13966205	LFMM | Simple_RDA | GF	3
1	14046960	Bhaga_1_14046960	Partial_RDA | Simple_RDA | GF	3
1	14175300	Bhaga_1_14175300	LFMM | Simple_RDA | GF	3
1	14269642	Bhaga_1_14269642	LFMM | Simple_RDA | GF	3
1	14283488	Bhaga_1_14283488	LFMM | BAYPASS | Simple_RDA	3
1	14699058	Bhaga_1_14699058	LFMM | Partial_RDA | Simple_RDA	3
1	14848511	Bhaga_1_14848511	LFMM | Partial_RDA | Simple_RDA	3
1	14858388	Bhaga_1_14858388	LFMM | Partial_RDA | Simple_RDA	3
1	14859548	Bhaga_1_14859548	BAYPASS | Partial_RDA | Simple_RDA	3
1	14871884	Bhaga_1_14871884	Partial_RDA | Simple_RDA | GF	3
1	14872692	Bhaga_1_14872692	Partial_RDA | Simple_RDA | GF	3
1	15001764	Bhaga_1_15001764	LFMM | Partial_RDA | Simple_RDA	3
1	15001857	Bhaga_1_15001857	Partial_RDA | Simple_RDA | GF	3
1	15003729	Bhaga_1_15003729	Partial_RDA | Simple_RDA | GF	3
1	15014263	Bhaga_1_15014263	LFMM | Partial_RDA | Simple_RDA	3
1	15018107	Bhaga_1_15018107	Partial_RDA | Simple_RDA | GF	3
1	15018108	Bhaga_1_15018108	Partial_RDA | Simple_RDA | GF	3
1	15018138	Bhaga_1_15018138	LFMM | Partial_RDA | GF	3
1	15033415	Bhaga_1_15033415	LFMM | Partial_RDA | Simple_RDA	3
1	15053125	Bhaga_1_15053125	LFMM | Partial_RDA | Simple_RDA	3
1	15053133	Bhaga_1_15053133	LFMM | Partial_RDA | Simple_RDA	3
1	15053177	Bhaga_1_15053177	BAYPASS | Partial_RDA | Simple_RDA	3
1	15054020	Bhaga_1_15054020	LFMM | Partial_RDA | Simple_RDA	3
1	15054066	Bhaga_1_15054066	Partial_RDA | Simple_RDA | GF	3
1	15054191	Bhaga_1_15054191	LFMM | Partial_RDA | Simple_RDA	3
1	15054226	Bhaga_1_15054226	Partial_RDA | Simple_RDA | GF	3
1	15054777	Bhaga_1_15054777	Partial_RDA | Simple_RDA | GF	3
1	15056919	Bhaga_1_15056919	LFMM | Partial_RDA | Simple_RDA	3
1	15065990	Bhaga_1_15065990	LFMM | Partial_RDA | Simple_RDA	3
1	15066099	Bhaga_1_15066099	Partial_RDA | Simple_RDA | GF	3
1	15073009	Bhaga_1_15073009	LFMM | Simple_RDA | GF	3
1	15073013	Bhaga_1_15073013	LFMM | Simple_RDA | GF	3
1	15073085	Bhaga_1_15073085	LFMM | Simple_RDA | GF	3
1	15112425	Bhaga_1_15112425	LFMM | Partial_RDA | Simple_RDA	3
1	15192951	Bhaga_1_15192951	Partial_RDA | Simple_RDA | GF	3
1	15192953	Bhaga_1_15192953	LFMM | Partial_RDA | Simple_RDA	3
1	15193131	Bhaga_1_15193131	LFMM | Partial_RDA | Simple_RDA	3
1	15193293	Bhaga_1_15193293	Partial_RDA | Simple_RDA | GF	3
1	15593959	Bhaga_1_15593959	LFMM | Partial_RDA | Simple_RDA	3
1	15594752	Bhaga_1_15594752	LFMM | Partial_RDA | Simple_RDA	3
1	15608233	Bhaga_1_15608233	LFMM | Partial_RDA | Simple_RDA	3
1	15608269	Bhaga_1_15608269	LFMM | Partial_RDA | Simple_RDA	3
1	15608273	Bhaga_1_15608273	LFMM | Partial_RDA | Simple_RDA	3
1	15715694	Bhaga_1_15715694	LFMM | Partial_RDA | Simple_RDA	3
1	15801203	Bhaga_1_15801203	Partial_RDA | Simple_RDA | GF	3
1	15809264	Bhaga_1_15809264	LFMM | Partial_RDA | Simple_RDA	3
1	15977745	Bhaga_1_15977745	LFMM | Partial_RDA | Simple_RDA	3
1	16255173	Bhaga_1_16255173	LFMM | Partial_RDA | Simple_RDA	3
1	16260739	Bhaga_1_16260739	LFMM | Partial_RDA | Simple_RDA	3
1	16318462	Bhaga_1_16318462	LFMM | Simple_RDA | GF	3
1	16332967	Bhaga_1_16332967	Partial_RDA | Simple_RDA | GF	3
1	16351888	Bhaga_1_16351888	LFMM | Partial_RDA | Simple_RDA	3
1	16358530	Bhaga_1_16358530	LFMM | Partial_RDA | Simple_RDA	3
1	16359643	Bhaga_1_16359643	LFMM | Partial_RDA | Simple_RDA	3
1	16359684	Bhaga_1_16359684	LFMM | Partial_RDA | Simple_RDA	3
1	16359691	Bhaga_1_16359691	LFMM | Partial_RDA | Simple_RDA	3
1	16397576	Bhaga_1_16397576	LFMM | Partial_RDA | Simple_RDA	3
1	16399844	Bhaga_1_16399844	LFMM | Partial_RDA | Simple_RDA	3
1	16415682	Bhaga_1_16415682	LFMM | Partial_RDA | Simple_RDA	3
1	16444047	Bhaga_1_16444047	LFMM | Partial_RDA | Simple_RDA	3
1	16499981	Bhaga_1_16499981	LFMM | Partial_RDA | Simple_RDA	3
1	16499983	Bhaga_1_16499983	LFMM | Partial_RDA | Simple_RDA	3
1	16501711	Bhaga_1_16501711	Partial_RDA | Simple_RDA | GF	3
1	16510306	Bhaga_1_16510306	LFMM | Partial_RDA | Simple_RDA	3
1	16523140	Bhaga_1_16523140	LFMM | Partial_RDA | Simple_RDA	3
1	16523384	Bhaga_1_16523384	LFMM | Partial_RDA | Simple_RDA	3
1	16523394	Bhaga_1_16523394	LFMM | Partial_RDA | Simple_RDA	3
1	16523771	Bhaga_1_16523771	LFMM | Partial_RDA | Simple_RDA	3
1	16530224	Bhaga_1_16530224	LFMM | Partial_RDA | Simple_RDA	3
1	16543243	Bhaga_1_16543243	Partial_RDA | Simple_RDA | GF	3
1	16551999	Bhaga_1_16551999	LFMM | Partial_RDA | Simple_RDA	3
1	16552037	Bhaga_1_16552037	LFMM | Partial_RDA | Simple_RDA	3
1	16552169	Bhaga_1_16552169	LFMM | Partial_RDA | Simple_RDA	3
1	16594988	Bhaga_1_16594988	LFMM | Partial_RDA | Simple_RDA	3
1	16595001	Bhaga_1_16595001	LFMM | Partial_RDA | Simple_RDA	3
1	16595762	Bhaga_1_16595762	LFMM | Simple_RDA | GF	3
1	16596241	Bhaga_1_16596241	LFMM | Partial_RDA | Simple_RDA	3
1	16602034	Bhaga_1_16602034	LFMM | Partial_RDA | Simple_RDA	3
1	16622740	Bhaga_1_16622740	LFMM | Partial_RDA | Simple_RDA	3
1	16623277	Bhaga_1_16623277	LFMM | Partial_RDA | Simple_RDA	3
1	16623332	Bhaga_1_16623332	LFMM | Partial_RDA | Simple_RDA	3
1	16624612	Bhaga_1_16624612	LFMM | Partial_RDA | Simple_RDA	3
1	16625162	Bhaga_1_16625162	LFMM | Partial_RDA | Simple_RDA	3
1	16625542	Bhaga_1_16625542	LFMM | Partial_RDA | Simple_RDA	3
1	16625553	Bhaga_1_16625553	BAYPASS | Partial_RDA | Simple_RDA	3
1	16625569	Bhaga_1_16625569	BAYPASS | Partial_RDA | Simple_RDA	3
1	16628248	Bhaga_1_16628248	Partial_RDA | Simple_RDA | GF	3
1	16633238	Bhaga_1_16633238	LFMM | Simple_RDA | GF	3
1	16634121	Bhaga_1_16634121	Partial_RDA | Simple_RDA | GF	3
1	16644229	Bhaga_1_16644229	LFMM | Partial_RDA | Simple_RDA	3
1	16644345	Bhaga_1_16644345	Partial_RDA | Simple_RDA | GF	3
1	16688587	Bhaga_1_16688587	LFMM | Partial_RDA | Simple_RDA	3
1	16708058	Bhaga_1_16708058	LFMM | Partial_RDA | Simple_RDA	3
1	16708070	Bhaga_1_16708070	LFMM | Partial_RDA | Simple_RDA	3
1	16708081	Bhaga_1_16708081	LFMM | Partial_RDA | Simple_RDA	3
1	16708108	Bhaga_1_16708108	LFMM | Partial_RDA | Simple_RDA	3
1	16731203	Bhaga_1_16731203	LFMM | Partial_RDA | Simple_RDA	3
1	16734369	Bhaga_1_16734369	LFMM | Partial_RDA | Simple_RDA	3
1	16735363	Bhaga_1_16735363	LFMM | Partial_RDA | Simple_RDA	3
1	16755120	Bhaga_1_16755120	LFMM | Partial_RDA | Simple_RDA	3
1	16798085	Bhaga_1_16798085	Partial_RDA | Simple_RDA | GF	3
1	16803691	Bhaga_1_16803691	LFMM | Partial_RDA | Simple_RDA	3
1	16833999	Bhaga_1_16833999	LFMM | Partial_RDA | Simple_RDA	3
1	16958913	Bhaga_1_16958913	LFMM | Partial_RDA | Simple_RDA	3
1	17107092	Bhaga_1_17107092	Partial_RDA | Simple_RDA | GF	3
1	17191213	Bhaga_1_17191213	Partial_RDA | Simple_RDA | GF	3
1	17406021	Bhaga_1_17406021	Partial_RDA | Simple_RDA | GF	3
1	17410077	Bhaga_1_17410077	LFMM | Partial_RDA | Simple_RDA	3
1	17410178	Bhaga_1_17410178	LFMM | Simple_RDA | GF	3
1	17459710	Bhaga_1_17459710	LFMM | Partial_RDA | Simple_RDA	3
1	17462101	Bhaga_1_17462101	LFMM | Partial_RDA | Simple_RDA	3
1	17464959	Bhaga_1_17464959	LFMM | Partial_RDA | Simple_RDA	3
1	17477122	Bhaga_1_17477122	LFMM | Partial_RDA | Simple_RDA	3
1	17478155	Bhaga_1_17478155	Partial_RDA | Simple_RDA | GF	3
1	17493896	Bhaga_1_17493896	LFMM | Partial_RDA | Simple_RDA	3
1	17522058	Bhaga_1_17522058	LFMM | Partial_RDA | Simple_RDA	3
1	17522063	Bhaga_1_17522063	LFMM | Partial_RDA | Simple_RDA	3
1	17522066	Bhaga_1_17522066	LFMM | Partial_RDA | Simple_RDA	3
1	17522076	Bhaga_1_17522076	LFMM | Partial_RDA | Simple_RDA	3
1	17683917	Bhaga_1_17683917	LFMM | Partial_RDA | Simple_RDA	3
1	17683919	Bhaga_1_17683919	LFMM | Partial_RDA | Simple_RDA	3
1	18071720	Bhaga_1_18071720	Partial_RDA | Simple_RDA | GF	3
1	18369912	Bhaga_1_18369912	LFMM | Partial_RDA | Simple_RDA	3
1	18380662	Bhaga_1_18380662	LFMM | Partial_RDA | Simple_RDA	3
1	18382242	Bhaga_1_18382242	LFMM | Partial_RDA | Simple_RDA	3
1	18382621	Bhaga_1_18382621	LFMM | Simple_RDA | GF	3
1	18382854	Bhaga_1_18382854	LFMM | Partial_RDA | Simple_RDA	3
1	18382863	Bhaga_1_18382863	LFMM | Partial_RDA | Simple_RDA	3
1	18383243	Bhaga_1_18383243	LFMM | Partial_RDA | Simple_RDA	3
1	18422995	Bhaga_1_18422995	LFMM | Partial_RDA | Simple_RDA	3
1	18715410	Bhaga_1_18715410	Partial_RDA | Simple_RDA | GF	3
1	18825858	Bhaga_1_18825858	LFMM | Partial_RDA | Simple_RDA	3
1	18830959	Bhaga_1_18830959	LFMM | Partial_RDA | Simple_RDA	3
1	18912690	Bhaga_1_18912690	Partial_RDA | Simple_RDA | GF	3
1	19169251	Bhaga_1_19169251	Partial_RDA | Simple_RDA | GF	3
1	19262720	Bhaga_1_19262720	Partial_RDA | Simple_RDA | GF	3
1	19429101	Bhaga_1_19429101	LFMM | Simple_RDA | GF	3
1	19436419	Bhaga_1_19436419	Partial_RDA | Simple_RDA | GF	3
1	19479637	Bhaga_1_19479637	LFMM | Partial_RDA | Simple_RDA	3
1	19480290	Bhaga_1_19480290	LFMM | Partial_RDA | Simple_RDA	3
1	19647438	Bhaga_1_19647438	LFMM | Partial_RDA | Simple_RDA	3
1	19845926	Bhaga_1_19845926	LFMM | Partial_RDA | Simple_RDA	3
1	19926314	Bhaga_1_19926314	Partial_RDA | Simple_RDA | GF	3
1	20102217	Bhaga_1_20102217	Partial_RDA | Simple_RDA | GF	3
1	20112383	Bhaga_1_20112383	LFMM | Partial_RDA | Simple_RDA	3
1	20228645	Bhaga_1_20228645	LFMM | Partial_RDA | Simple_RDA	3
1	20255246	Bhaga_1_20255246	LFMM | Partial_RDA | Simple_RDA	3
1	20255278	Bhaga_1_20255278	LFMM | Partial_RDA | Simple_RDA	3
1	20390373	Bhaga_1_20390373	LFMM | Partial_RDA | Simple_RDA	3
1	20443697	Bhaga_1_20443697	LFMM | Partial_RDA | Simple_RDA	3
1	20444407	Bhaga_1_20444407	Partial_RDA | Simple_RDA | GF	3
1	20516328	Bhaga_1_20516328	Partial_RDA | Simple_RDA | GF	3
1	20547452	Bhaga_1_20547452	Partial_RDA | Simple_RDA | GF	3
1	20672073	Bhaga_1_20672073	Partial_RDA | Simple_RDA | GF	3
1	21134692	Bhaga_1_21134692	LFMM | Simple_RDA | GF	3
1	21169227	Bhaga_1_21169227	LFMM | Partial_RDA | Simple_RDA	3
1	21220321	Bhaga_1_21220321	LFMM | Partial_RDA | Simple_RDA	3
1	21230141	Bhaga_1_21230141	LFMM | Partial_RDA | Simple_RDA	3
1	21230811	Bhaga_1_21230811	LFMM | Partial_RDA | Simple_RDA	3
1	21527514	Bhaga_1_21527514	Partial_RDA | Simple_RDA | GF	3
1	21546379	Bhaga_1_21546379	LFMM | Partial_RDA | Simple_RDA	3
1	21643866	Bhaga_1_21643866	Partial_RDA | Simple_RDA | GF	3
1	22221060	Bhaga_1_22221060	Partial_RDA | Simple_RDA | GF	3
1	22373302	Bhaga_1_22373302	LFMM | Partial_RDA | Simple_RDA	3
1	22388368	Bhaga_1_22388368	LFMM | Partial_RDA | Simple_RDA	3
1	22576543	Bhaga_1_22576543	LFMM | Partial_RDA | Simple_RDA	3
1	22808651	Bhaga_1_22808651	LFMM | Partial_RDA | Simple_RDA	3
1	22847902	Bhaga_1_22847902	LFMM | Partial_RDA | Simple_RDA	3
1	22979483	Bhaga_1_22979483	Partial_RDA | Simple_RDA | GF	3
1	23447939	Bhaga_1_23447939	LFMM | Partial_RDA | Simple_RDA	3
1	23471806	Bhaga_1_23471806	Partial_RDA | Simple_RDA | GF	3
1	23508914	Bhaga_1_23508914	LFMM | Partial_RDA | Simple_RDA	3
1	23508919	Bhaga_1_23508919	LFMM | Partial_RDA | Simple_RDA	3
1	23711003	Bhaga_1_23711003	Partial_RDA | Simple_RDA | GF	3
1	23711053	Bhaga_1_23711053	Partial_RDA | Simple_RDA | GF	3
1	23712307	Bhaga_1_23712307	LFMM | Partial_RDA | Simple_RDA	3
1	23956741	Bhaga_1_23956741	LFMM | Partial_RDA | Simple_RDA	3
1	23995125	Bhaga_1_23995125	LFMM | Partial_RDA | Simple_RDA	3
1	24065611	Bhaga_1_24065611	Partial_RDA | Simple_RDA | GF	3
1	24065702	Bhaga_1_24065702	LFMM | Partial_RDA | Simple_RDA	3
1	24066257	Bhaga_1_24066257	Partial_RDA | Simple_RDA | GF	3
1	24246149	Bhaga_1_24246149	LFMM | Partial_RDA | Simple_RDA	3
1	24317374	Bhaga_1_24317374	Partial_RDA | Simple_RDA | GF	3
1	24362135	Bhaga_1_24362135	LFMM | Partial_RDA | Simple_RDA	3
1	24555008	Bhaga_1_24555008	Partial_RDA | Simple_RDA | GF	3
1	24842009	Bhaga_1_24842009	LFMM | Partial_RDA | Simple_RDA	3
1	24842030	Bhaga_1_24842030	LFMM | Partial_RDA | Simple_RDA	3
1	24843154	Bhaga_1_24843154	LFMM | Partial_RDA | Simple_RDA	3
1	24894306	Bhaga_1_24894306	Partial_RDA | Simple_RDA | GF	3
1	24906071	Bhaga_1_24906071	LFMM | Partial_RDA | Simple_RDA	3
1	24928005	Bhaga_1_24928005	LFMM | Simple_RDA | GF	3
1	24935693	Bhaga_1_24935693	LFMM | Partial_RDA | Simple_RDA	3
1	24996028	Bhaga_1_24996028	Partial_RDA | Simple_RDA | GF	3
1	24996033	Bhaga_1_24996033	Partial_RDA | Simple_RDA | GF	3
1	25341534	Bhaga_1_25341534	LFMM | Partial_RDA | Simple_RDA	3
1	25418738	Bhaga_1_25418738	Partial_RDA | Simple_RDA | GF	3
1	25667285	Bhaga_1_25667285	LFMM | Partial_RDA | Simple_RDA	3
1	25894873	Bhaga_1_25894873	Partial_RDA | Simple_RDA | GF	3
1	25896562	Bhaga_1_25896562	Partial_RDA | Simple_RDA | GF	3
1	26053279	Bhaga_1_26053279	LFMM | Partial_RDA | Simple_RDA	3
1	26167934	Bhaga_1_26167934	LFMM | Partial_RDA | Simple_RDA	3
1	26380918	Bhaga_1_26380918	BAYPASS | Partial_RDA | Simple_RDA	3
1	26380950	Bhaga_1_26380950	BAYPASS | Partial_RDA | Simple_RDA	3
1	26603730	Bhaga_1_26603730	LFMM | Partial_RDA | Simple_RDA	3
1	26603784	Bhaga_1_26603784	LFMM | Partial_RDA | Simple_RDA	3
1	26802458	Bhaga_1_26802458	LFMM | Partial_RDA | Simple_RDA	3
1	27017087	Bhaga_1_27017087	LFMM | Partial_RDA | Simple_RDA	3
1	27059578	Bhaga_1_27059578	LFMM | Partial_RDA | Simple_RDA	3
1	27065904	Bhaga_1_27065904	Partial_RDA | Simple_RDA | GF	3
1	27192214	Bhaga_1_27192214	LFMM | Partial_RDA | Simple_RDA	3
1	27192610	Bhaga_1_27192610	LFMM | Partial_RDA | Simple_RDA	3
1	27197120	Bhaga_1_27197120	LFMM | Partial_RDA | Simple_RDA	3
1	27197368	Bhaga_1_27197368	Partial_RDA | Simple_RDA | GF	3
1	27198009	Bhaga_1_27198009	LFMM | Partial_RDA | Simple_RDA	3
1	27198019	Bhaga_1_27198019	LFMM | Partial_RDA | Simple_RDA	3
1	27378512	Bhaga_1_27378512	LFMM | Partial_RDA | Simple_RDA	3
1	27414957	Bhaga_1_27414957	LFMM | Partial_RDA | Simple_RDA	3
1	27443901	Bhaga_1_27443901	LFMM | Partial_RDA | Simple_RDA	3
1	27508867	Bhaga_1_27508867	Partial_RDA | Simple_RDA | GF	3
1	27536703	Bhaga_1_27536703	LFMM | Partial_RDA | Simple_RDA	3
1	27572588	Bhaga_1_27572588	LFMM | Partial_RDA | Simple_RDA	3
1	27825866	Bhaga_1_27825866	Partial_RDA | Simple_RDA | GF	3
1	27942951	Bhaga_1_27942951	Partial_RDA | Simple_RDA | GF	3
1	27944033	Bhaga_1_27944033	LFMM | Partial_RDA | Simple_RDA	3
1	27944958	Bhaga_1_27944958	LFMM | Partial_RDA | Simple_RDA	3
1	27946573	Bhaga_1_27946573	LFMM | Partial_RDA | Simple_RDA	3
1	27979225	Bhaga_1_27979225	Partial_RDA | Simple_RDA | GF	3
1	27985718	Bhaga_1_27985718	LFMM | Simple_RDA | GF	3
1	27988985	Bhaga_1_27988985	Partial_RDA | Simple_RDA | GF	3
1	28111771	Bhaga_1_28111771	Partial_RDA | Simple_RDA | GF	3
1	28203852	Bhaga_1_28203852	LFMM | Partial_RDA | Simple_RDA	3
1	28207282	Bhaga_1_28207282	LFMM | Partial_RDA | Simple_RDA	3
1	28207348	Bhaga_1_28207348	LFMM | Partial_RDA | Simple_RDA	3
1	28220821	Bhaga_1_28220821	LFMM | Partial_RDA | Simple_RDA	3
1	28220822	Bhaga_1_28220822	LFMM | Partial_RDA | Simple_RDA	3
1	28220844	Bhaga_1_28220844	LFMM | Partial_RDA | Simple_RDA	3
1	28231235	Bhaga_1_28231235	LFMM | Partial_RDA | GF	3
1	28283991	Bhaga_1_28283991	LFMM | Simple_RDA | GF	3
1	28290886	Bhaga_1_28290886	Partial_RDA | Simple_RDA | GF	3
1	28314313	Bhaga_1_28314313	LFMM | Partial_RDA | Simple_RDA	3
1	28430180	Bhaga_1_28430180	LFMM | Partial_RDA | Simple_RDA	3
1	28430951	Bhaga_1_28430951	LFMM | Partial_RDA | Simple_RDA	3
1	28638725	Bhaga_1_28638725	LFMM | Partial_RDA | Simple_RDA	3
1	28640134	Bhaga_1_28640134	LFMM | Partial_RDA | Simple_RDA	3
1	28664306	Bhaga_1_28664306	LFMM | Partial_RDA | Simple_RDA	3
1	28675574	Bhaga_1_28675574	Partial_RDA | Simple_RDA | GF	3
1	28855557	Bhaga_1_28855557	LFMM | Partial_RDA | Simple_RDA	3
1	28862523	Bhaga_1_28862523	Partial_RDA | Simple_RDA | GF	3
1	28870517	Bhaga_1_28870517	LFMM | Partial_RDA | Simple_RDA	3
1	28871311	Bhaga_1_28871311	LFMM | Simple_RDA | GF	3
1	28871340	Bhaga_1_28871340	LFMM | Partial_RDA | Simple_RDA	3
1	28872789	Bhaga_1_28872789	Partial_RDA | Simple_RDA | GF	3
1	28875302	Bhaga_1_28875302	Partial_RDA | Simple_RDA | GF	3
1	28956936	Bhaga_1_28956936	LFMM | Partial_RDA | Simple_RDA	3
1	28965259	Bhaga_1_28965259	LFMM | Partial_RDA | Simple_RDA	3
1	28966627	Bhaga_1_28966627	LFMM | Partial_RDA | Simple_RDA	3
1	28988852	Bhaga_1_28988852	LFMM | Partial_RDA | Simple_RDA	3
1	29055019	Bhaga_1_29055019	LFMM | Simple_RDA | GF	3
1	29185710	Bhaga_1_29185710	LFMM | Partial_RDA | Simple_RDA	3
1	29195132	Bhaga_1_29195132	Partial_RDA | Simple_RDA | GF	3
1	29353992	Bhaga_1_29353992	Partial_RDA | Simple_RDA | GF	3
1	29547668	Bhaga_1_29547668	LFMM | Partial_RDA | Simple_RDA	3
1	29626542	Bhaga_1_29626542	LFMM | Partial_RDA | Simple_RDA	3
1	29626626	Bhaga_1_29626626	Partial_RDA | Simple_RDA | GF	3
1	29938019	Bhaga_1_29938019	Partial_RDA | Simple_RDA | GF	3
1	30123870	Bhaga_1_30123870	Partial_RDA | Simple_RDA | GF	3
1	30178616	Bhaga_1_30178616	LFMM | Partial_RDA | Simple_RDA	3
1	30334987	Bhaga_1_30334987	LFMM | Partial_RDA | Simple_RDA	3
1	30794320	Bhaga_1_30794320	LFMM | Partial_RDA | Simple_RDA	3
1	30803598	Bhaga_1_30803598	LFMM | Partial_RDA | Simple_RDA	3
1	30803658	Bhaga_1_30803658	LFMM | Partial_RDA | Simple_RDA	3
1	30811961	Bhaga_1_30811961	Partial_RDA | Simple_RDA | GF	3
1	30811962	Bhaga_1_30811962	LFMM | Partial_RDA | Simple_RDA	3
1	30859318	Bhaga_1_30859318	Partial_RDA | Simple_RDA | GF	3
1	30862864	Bhaga_1_30862864	Partial_RDA | Simple_RDA | GF	3
1	30906104	Bhaga_1_30906104	Partial_RDA | Simple_RDA | GF	3
1	30906134	Bhaga_1_30906134	LFMM | Partial_RDA | Simple_RDA	3
1	30918049	Bhaga_1_30918049	LFMM | Partial_RDA | Simple_RDA	3
1	31135547	Bhaga_1_31135547	LFMM | Partial_RDA | Simple_RDA	3
1	31254378	Bhaga_1_31254378	Partial_RDA | Simple_RDA | GF	3
1	31270258	Bhaga_1_31270258	LFMM | Partial_RDA | Simple_RDA	3
1	31409646	Bhaga_1_31409646	LFMM | Partial_RDA | Simple_RDA	3
1	31409650	Bhaga_1_31409650	BAYPASS | Partial_RDA | Simple_RDA	3
1	31591582	Bhaga_1_31591582	Partial_RDA | Simple_RDA | GF	3
1	31599182	Bhaga_1_31599182	Partial_RDA | Simple_RDA | GF	3
1	31612958	Bhaga_1_31612958	LFMM | Partial_RDA | Simple_RDA	3
1	31623567	Bhaga_1_31623567	LFMM | Partial_RDA | Simple_RDA	3
1	31624194	Bhaga_1_31624194	Partial_RDA | Simple_RDA | GF	3
1	31714158	Bhaga_1_31714158	LFMM | Partial_RDA | Simple_RDA	3
1	31730478	Bhaga_1_31730478	Partial_RDA | Simple_RDA | GF	3
1	31765764	Bhaga_1_31765764	LFMM | Partial_RDA | Simple_RDA	3
1	31783103	Bhaga_1_31783103	LFMM | Partial_RDA | Simple_RDA	3
1	32037525	Bhaga_1_32037525	LFMM | Partial_RDA | Simple_RDA	3
1	32111494	Bhaga_1_32111494	LFMM | Partial_RDA | Simple_RDA	3
1	32111510	Bhaga_1_32111510	LFMM | Partial_RDA | Simple_RDA	3
1	32113821	Bhaga_1_32113821	LFMM | Partial_RDA | Simple_RDA	3
1	32306180	Bhaga_1_32306180	Partial_RDA | Simple_RDA | GF	3
1	32391373	Bhaga_1_32391373	LFMM | Partial_RDA | Simple_RDA	3
1	32445881	Bhaga_1_32445881	LFMM | Partial_RDA | Simple_RDA	3
1	32448000	Bhaga_1_32448000	LFMM | Partial_RDA | Simple_RDA	3
1	32453031	Bhaga_1_32453031	Partial_RDA | Simple_RDA | GF	3
1	32454837	Bhaga_1_32454837	LFMM | Partial_RDA | Simple_RDA	3
1	32456054	Bhaga_1_32456054	Partial_RDA | Simple_RDA | GF	3
1	32456100	Bhaga_1_32456100	Partial_RDA | Simple_RDA | GF	3
1	32456124	Bhaga_1_32456124	Partial_RDA | Simple_RDA | GF	3
1	32497222	Bhaga_1_32497222	LFMM | Partial_RDA | Simple_RDA	3
1	32497237	Bhaga_1_32497237	LFMM | Partial_RDA | Simple_RDA	3
1	32512583	Bhaga_1_32512583	Partial_RDA | Simple_RDA | GF	3
1	32513244	Bhaga_1_32513244	Partial_RDA | Simple_RDA | GF	3
1	32569848	Bhaga_1_32569848	Partial_RDA | Simple_RDA | GF	3
1	32581959	Bhaga_1_32581959	Partial_RDA | Simple_RDA | GF	3
1	33220017	Bhaga_1_33220017	LFMM | Partial_RDA | GF	3
1	33271876	Bhaga_1_33271876	LFMM | Partial_RDA | Simple_RDA	3
1	33298370	Bhaga_1_33298370	Partial_RDA | Simple_RDA | GF	3
1	33298384	Bhaga_1_33298384	LFMM | Partial_RDA | Simple_RDA	3
1	33298398	Bhaga_1_33298398	LFMM | Partial_RDA | Simple_RDA	3
1	33306885	Bhaga_1_33306885	Partial_RDA | Simple_RDA | GF	3
1	33368721	Bhaga_1_33368721	LFMM | Partial_RDA | Simple_RDA	3
1	33392883	Bhaga_1_33392883	LFMM | Partial_RDA | Simple_RDA	3
1	33573570	Bhaga_1_33573570	LFMM | Partial_RDA | Simple_RDA	3
1	33613850	Bhaga_1_33613850	Partial_RDA | Simple_RDA | GF	3
1	33964973	Bhaga_1_33964973	Partial_RDA | Simple_RDA | GF	3
1	33965072	Bhaga_1_33965072	Partial_RDA | Simple_RDA | GF	3
1	34017475	Bhaga_1_34017475	LFMM | Partial_RDA | Simple_RDA	3
1	34020322	Bhaga_1_34020322	LFMM | Partial_RDA | Simple_RDA	3
1	34023859	Bhaga_1_34023859	LFMM | Partial_RDA | Simple_RDA	3
1	34025169	Bhaga_1_34025169	LFMM | Partial_RDA | Simple_RDA	3
1	34026750	Bhaga_1_34026750	Partial_RDA | Simple_RDA | GF	3
1	34103714	Bhaga_1_34103714	LFMM | Partial_RDA | Simple_RDA	3
1	34106367	Bhaga_1_34106367	LFMM | Simple_RDA | GF	3
1	34106811	Bhaga_1_34106811	LFMM | Partial_RDA | Simple_RDA	3
1	34346300	Bhaga_1_34346300	LFMM | Partial_RDA | Simple_RDA	3
1	34377478	Bhaga_1_34377478	Partial_RDA | Simple_RDA | GF	3
1	34459583	Bhaga_1_34459583	LFMM | Partial_RDA | Simple_RDA	3
1	34511073	Bhaga_1_34511073	LFMM | Partial_RDA | Simple_RDA	3
1	34519872	Bhaga_1_34519872	LFMM | Partial_RDA | Simple_RDA	3
1	34523870	Bhaga_1_34523870	LFMM | Partial_RDA | Simple_RDA	3
1	34526115	Bhaga_1_34526115	LFMM | Partial_RDA | Simple_RDA	3
1	34526124	Bhaga_1_34526124	LFMM | Partial_RDA | Simple_RDA	3
1	34646784	Bhaga_1_34646784	Partial_RDA | Simple_RDA | GF	3
1	34647174	Bhaga_1_34647174	LFMM | Partial_RDA | Simple_RDA	3
1	34647597	Bhaga_1_34647597	LFMM | Partial_RDA | Simple_RDA	3
1	34679458	Bhaga_1_34679458	Partial_RDA | Simple_RDA | GF	3
1	34688461	Bhaga_1_34688461	LFMM | Partial_RDA | Simple_RDA	3
1	34690323	Bhaga_1_34690323	Partial_RDA | Simple_RDA | GF	3
1	34712927	Bhaga_1_34712927	Partial_RDA | Simple_RDA | GF	3
1	34712940	Bhaga_1_34712940	Partial_RDA | Simple_RDA | GF	3
1	34759447	Bhaga_1_34759447	Partial_RDA | Simple_RDA | GF	3
1	34830100	Bhaga_1_34830100	Partial_RDA | Simple_RDA | GF	3
1	34887472	Bhaga_1_34887472	LFMM | Partial_RDA | Simple_RDA	3
1	35411834	Bhaga_1_35411834	Partial_RDA | Simple_RDA | GF	3
1	35437196	Bhaga_1_35437196	LFMM | Partial_RDA | Simple_RDA	3
1	35487769	Bhaga_1_35487769	LFMM | Simple_RDA | GF	3
1	35521906	Bhaga_1_35521906	LFMM | Partial_RDA | Simple_RDA	3
1	35521959	Bhaga_1_35521959	LFMM | Partial_RDA | Simple_RDA	3
1	35632337	Bhaga_1_35632337	LFMM | Partial_RDA | Simple_RDA	3
1	35758196	Bhaga_1_35758196	Partial_RDA | Simple_RDA | GF	3
1	35758200	Bhaga_1_35758200	Partial_RDA | Simple_RDA | GF	3
1	35791674	Bhaga_1_35791674	Partial_RDA | Simple_RDA | GF	3
1	35792030	Bhaga_1_35792030	Partial_RDA | Simple_RDA | GF	3
1	35792031	Bhaga_1_35792031	Partial_RDA | Simple_RDA | GF	3
1	35792620	Bhaga_1_35792620	Partial_RDA | Simple_RDA | GF	3
1	35795139	Bhaga_1_35795139	Partial_RDA | Simple_RDA | GF	3
1	35795145	Bhaga_1_35795145	Partial_RDA | Simple_RDA | GF	3
1	35796666	Bhaga_1_35796666	Partial_RDA | Simple_RDA | GF	3
1	35796672	Bhaga_1_35796672	Partial_RDA | Simple_RDA | GF	3
1	35978403	Bhaga_1_35978403	LFMM | Partial_RDA | Simple_RDA	3
1	35978550	Bhaga_1_35978550	LFMM | Partial_RDA | Simple_RDA	3
1	35978616	Bhaga_1_35978616	LFMM | Partial_RDA | Simple_RDA	3
1	35979921	Bhaga_1_35979921	LFMM | Partial_RDA | Simple_RDA	3
1	35980397	Bhaga_1_35980397	LFMM | Partial_RDA | Simple_RDA	3
1	35986697	Bhaga_1_35986697	BAYPASS | Partial_RDA | Simple_RDA	3
1	35986980	Bhaga_1_35986980	BAYPASS | Partial_RDA | Simple_RDA	3
1	35987059	Bhaga_1_35987059	BAYPASS | Partial_RDA | Simple_RDA	3
1	35988956	Bhaga_1_35988956	LFMM | Partial_RDA | Simple_RDA	3
1	35991242	Bhaga_1_35991242	LFMM | Partial_RDA | Simple_RDA	3
1	35991243	Bhaga_1_35991243	LFMM | Partial_RDA | Simple_RDA	3
1	35991403	Bhaga_1_35991403	LFMM | Partial_RDA | Simple_RDA	3
1	35991464	Bhaga_1_35991464	Partial_RDA | Simple_RDA | GF	3
1	35992093	Bhaga_1_35992093	LFMM | Partial_RDA | Simple_RDA	3
1	35996802	Bhaga_1_35996802	LFMM | Partial_RDA | Simple_RDA	3
1	36017280	Bhaga_1_36017280	LFMM | Partial_RDA | Simple_RDA	3
1	36606436	Bhaga_1_36606436	LFMM | Partial_RDA | Simple_RDA	3
1	36890133	Bhaga_1_36890133	LFMM | Partial_RDA | Simple_RDA	3
1	36927350	Bhaga_1_36927350	LFMM | Partial_RDA | Simple_RDA	3
1	36927366	Bhaga_1_36927366	LFMM | Partial_RDA | Simple_RDA	3
1	36927437	Bhaga_1_36927437	Partial_RDA | Simple_RDA | GF	3
1	37003651	Bhaga_1_37003651	LFMM | Partial_RDA | Simple_RDA	3
1	37021664	Bhaga_1_37021664	Partial_RDA | Simple_RDA | GF	3
1	37021675	Bhaga_1_37021675	LFMM | Partial_RDA | Simple_RDA	3
1	37021763	Bhaga_1_37021763	LFMM | Partial_RDA | Simple_RDA	3
1	37021790	Bhaga_1_37021790	LFMM | Partial_RDA | Simple_RDA	3
1	37022862	Bhaga_1_37022862	Partial_RDA | Simple_RDA | GF	3
1	37040856	Bhaga_1_37040856	LFMM | Partial_RDA | Simple_RDA	3
1	37040882	Bhaga_1_37040882	Partial_RDA | Simple_RDA | GF	3
1	37046886	Bhaga_1_37046886	Partial_RDA | Simple_RDA | GF	3
1	37078175	Bhaga_1_37078175	LFMM | Partial_RDA | Simple_RDA	3
1	37082308	Bhaga_1_37082308	LFMM | Simple_RDA | GF	3
1	37082448	Bhaga_1_37082448	LFMM | Partial_RDA | Simple_RDA	3
1	37098934	Bhaga_1_37098934	LFMM | Simple_RDA | GF	3
1	37161246	Bhaga_1_37161246	LFMM | Partial_RDA | Simple_RDA	3
1	37164254	Bhaga_1_37164254	Partial_RDA | Simple_RDA | GF	3
1	37172894	Bhaga_1_37172894	LFMM | Partial_RDA | Simple_RDA	3
1	37174370	Bhaga_1_37174370	LFMM | Partial_RDA | Simple_RDA	3
1	37174412	Bhaga_1_37174412	LFMM | Partial_RDA | Simple_RDA	3
1	37479451	Bhaga_1_37479451	LFMM | Partial_RDA | Simple_RDA	3
1	37569066	Bhaga_1_37569066	LFMM | Simple_RDA | GF	3
1	37627510	Bhaga_1_37627510	LFMM | Partial_RDA | Simple_RDA	3
1	37962486	Bhaga_1_37962486	LFMM | Partial_RDA | Simple_RDA	3
1	37963580	Bhaga_1_37963580	LFMM | Partial_RDA | Simple_RDA	3
1	38063594	Bhaga_1_38063594	Partial_RDA | Simple_RDA | GF	3
1	38277163	Bhaga_1_38277163	Partial_RDA | Simple_RDA | GF	3
1	38509206	Bhaga_1_38509206	LFMM | Partial_RDA | Simple_RDA	3
1	38983182	Bhaga_1_38983182	Partial_RDA | Simple_RDA | GF	3
1	39098409	Bhaga_1_39098409	Partial_RDA | Simple_RDA | GF	3
1	40003670	Bhaga_1_40003670	LFMM | Simple_RDA | GF	3
1	40006472	Bhaga_1_40006472	Partial_RDA | Simple_RDA | GF	3
1	40060917	Bhaga_1_40060917	LFMM | Partial_RDA | Simple_RDA	3
1	40354173	Bhaga_1_40354173	Partial_RDA | Simple_RDA | GF	3
1	40421164	Bhaga_1_40421164	LFMM | Partial_RDA | Simple_RDA	3
1	40445421	Bhaga_1_40445421	Partial_RDA | Simple_RDA | GF	3
1	40514959	Bhaga_1_40514959	Partial_RDA | Simple_RDA | GF	3
1	41371962	Bhaga_1_41371962	Partial_RDA | Simple_RDA | GF	3
1	41374765	Bhaga_1_41374765	Partial_RDA | Simple_RDA | GF	3
1	41487807	Bhaga_1_41487807	LFMM | Partial_RDA | Simple_RDA	3
1	41531456	Bhaga_1_41531456	Partial_RDA | Simple_RDA | GF	3
1	41534399	Bhaga_1_41534399	Partial_RDA | Simple_RDA | GF	3
1	41606706	Bhaga_1_41606706	LFMM | Partial_RDA | Simple_RDA	3
1	41716609	Bhaga_1_41716609	Partial_RDA | Simple_RDA | GF	3
1	41855185	Bhaga_1_41855185	LFMM | Partial_RDA | Simple_RDA	3
1	42553472	Bhaga_1_42553472	LFMM | Partial_RDA | Simple_RDA	3
1	42655620	Bhaga_1_42655620	LFMM | Partial_RDA | Simple_RDA	3
1	42659273	Bhaga_1_42659273	LFMM | Partial_RDA | Simple_RDA	3
1	42959105	Bhaga_1_42959105	LFMM | Partial_RDA | Simple_RDA	3
1	43446065	Bhaga_1_43446065	Partial_RDA | Simple_RDA | GF	3
1	43527797	Bhaga_1_43527797	Partial_RDA | Simple_RDA | GF	3
1	43860666	Bhaga_1_43860666	Partial_RDA | Simple_RDA | GF	3
1	44114032	Bhaga_1_44114032	LFMM | Partial_RDA | Simple_RDA	3
1	44421272	Bhaga_1_44421272	Partial_RDA | Simple_RDA | GF	3
1	44424910	Bhaga_1_44424910	LFMM | Partial_RDA | Simple_RDA	3
1	44559492	Bhaga_1_44559492	LFMM | Partial_RDA | Simple_RDA	3
1	44589663	Bhaga_1_44589663	LFMM | Partial_RDA | Simple_RDA	3
1	44599951	Bhaga_1_44599951	LFMM | Partial_RDA | Simple_RDA	3
1	44807756	Bhaga_1_44807756	LFMM | Partial_RDA | Simple_RDA	3
1	44807758	Bhaga_1_44807758	LFMM | Partial_RDA | Simple_RDA	3
1	44819562	Bhaga_1_44819562	LFMM | Simple_RDA | GF	3
1	44901842	Bhaga_1_44901842	LFMM | Partial_RDA | Simple_RDA	3
1	44903159	Bhaga_1_44903159	LFMM | Partial_RDA | Simple_RDA	3
1	45396176	Bhaga_1_45396176	LFMM | Partial_RDA | Simple_RDA	3
1	45396223	Bhaga_1_45396223	LFMM | Partial_RDA | Simple_RDA	3
1	45754056	Bhaga_1_45754056	Partial_RDA | Simple_RDA | GF	3
1	46224270	Bhaga_1_46224270	Partial_RDA | Simple_RDA | GF	3
1	46250662	Bhaga_1_46250662	Partial_RDA | Simple_RDA | GF	3
1	46327957	Bhaga_1_46327957	LFMM | Partial_RDA | Simple_RDA	3
1	46370278	Bhaga_1_46370278	LFMM | Partial_RDA | Simple_RDA	3
1	46937483	Bhaga_1_46937483	Partial_RDA | Simple_RDA | GF	3
1	46947896	Bhaga_1_46947896	Partial_RDA | Simple_RDA | GF	3
1	47033290	Bhaga_1_47033290	Partial_RDA | Simple_RDA | GF	3
1	47111965	Bhaga_1_47111965	LFMM | Simple_RDA | GF	3
1	47132805	Bhaga_1_47132805	LFMM | Partial_RDA | Simple_RDA	3
1	47297452	Bhaga_1_47297452	Partial_RDA | Simple_RDA | GF	3
1	47393430	Bhaga_1_47393430	LFMM | Partial_RDA | Simple_RDA	3
1	47481631	Bhaga_1_47481631	LFMM | Partial_RDA | Simple_RDA	3
1	47517406	Bhaga_1_47517406	Partial_RDA | Simple_RDA | GF	3
1	48326057	Bhaga_1_48326057	Partial_RDA | Simple_RDA | GF	3
1	48816186	Bhaga_1_48816186	LFMM | Partial_RDA | Simple_RDA	3
1	48826518	Bhaga_1_48826518	Partial_RDA | Simple_RDA | GF	3
1	48897825	Bhaga_1_48897825	Partial_RDA | Simple_RDA | GF	3
1	49169226	Bhaga_1_49169226	LFMM | Partial_RDA | Simple_RDA	3
1	49175368	Bhaga_1_49175368	Partial_RDA | Simple_RDA | GF	3
1	49177021	Bhaga_1_49177021	LFMM | Partial_RDA | Simple_RDA	3
1	49530007	Bhaga_1_49530007	LFMM | Partial_RDA | Simple_RDA	3
1	49531621	Bhaga_1_49531621	Partial_RDA | Simple_RDA | GF	3
1	49779879	Bhaga_1_49779879	LFMM | Partial_RDA | Simple_RDA	3
1	50007403	Bhaga_1_50007403	LFMM | Partial_RDA | Simple_RDA	3
1	50374704	Bhaga_1_50374704	Partial_RDA | Simple_RDA | GF	3
1	50747897	Bhaga_1_50747897	LFMM | Partial_RDA | Simple_RDA	3
1	50961611	Bhaga_1_50961611	LFMM | Partial_RDA | Simple_RDA	3
1	51045399	Bhaga_1_51045399	Partial_RDA | Simple_RDA | GF	3
1	51206453	Bhaga_1_51206453	LFMM | Partial_RDA | Simple_RDA	3
1	51266801	Bhaga_1_51266801	LFMM | Partial_RDA | Simple_RDA	3
1	51365657	Bhaga_1_51365657	Partial_RDA | Simple_RDA | GF	3
1	51526835	Bhaga_1_51526835	Partial_RDA | Simple_RDA | GF	3
1	51660959	Bhaga_1_51660959	LFMM | Partial_RDA | Simple_RDA	3
1	51660972	Bhaga_1_51660972	LFMM | Partial_RDA | Simple_RDA	3
1	51660992	Bhaga_1_51660992	LFMM | Partial_RDA | Simple_RDA	3
1	51764145	Bhaga_1_51764145	LFMM | Partial_RDA | Simple_RDA	3
1	51960200	Bhaga_1_51960200	Partial_RDA | Simple_RDA | GF	3
1	51968341	Bhaga_1_51968341	Partial_RDA | Simple_RDA | GF	3
1	52065387	Bhaga_1_52065387	Partial_RDA | Simple_RDA | GF	3
1	52095228	Bhaga_1_52095228	LFMM | Partial_RDA | Simple_RDA	3
1	52121657	Bhaga_1_52121657	Partial_RDA | Simple_RDA | GF	3
1	52140541	Bhaga_1_52140541	Partial_RDA | Simple_RDA | GF	3
1	52140558	Bhaga_1_52140558	LFMM | Partial_RDA | Simple_RDA	3
1	52433935	Bhaga_1_52433935	LFMM | Partial_RDA | Simple_RDA	3
1	52466246	Bhaga_1_52466246	Partial_RDA | Simple_RDA | GF	3
1	52469959	Bhaga_1_52469959	LFMM | Partial_RDA | Simple_RDA	3
1	53116943	Bhaga_1_53116943	Partial_RDA | Simple_RDA | GF	3
1	53116989	Bhaga_1_53116989	Partial_RDA | Simple_RDA | GF	3
1	53175592	Bhaga_1_53175592	LFMM | Partial_RDA | Simple_RDA	3
1	53249152	Bhaga_1_53249152	Partial_RDA | Simple_RDA | GF	3
1	53561476	Bhaga_1_53561476	LFMM | Partial_RDA | Simple_RDA	3
1	53565192	Bhaga_1_53565192	LFMM | Partial_RDA | Simple_RDA	3
1	53757737	Bhaga_1_53757737	Partial_RDA | Simple_RDA | GF	3
1	53762652	Bhaga_1_53762652	LFMM | Partial_RDA | Simple_RDA	3
1	53766385	Bhaga_1_53766385	Partial_RDA | Simple_RDA | GF	3
1	53789591	Bhaga_1_53789591	LFMM | Partial_RDA | Simple_RDA	3
1	53894481	Bhaga_1_53894481	LFMM | Partial_RDA | Simple_RDA	3
1	53896681	Bhaga_1_53896681	LFMM | Partial_RDA | Simple_RDA	3
1	53896860	Bhaga_1_53896860	Partial_RDA | Simple_RDA | GF	3
1	53896874	Bhaga_1_53896874	Partial_RDA | Simple_RDA | GF	3
1	53899782	Bhaga_1_53899782	LFMM | Partial_RDA | Simple_RDA	3
1	53928816	Bhaga_1_53928816	LFMM | Partial_RDA | Simple_RDA	3
1	53929022	Bhaga_1_53929022	LFMM | Partial_RDA | Simple_RDA	3
1	53930448	Bhaga_1_53930448	Partial_RDA | Simple_RDA | GF	3
1	53962438	Bhaga_1_53962438	Partial_RDA | Simple_RDA | GF	3
1	53973569	Bhaga_1_53973569	Partial_RDA | Simple_RDA | GF	3
1	54059256	Bhaga_1_54059256	LFMM | Partial_RDA | Simple_RDA	3
1	54194225	Bhaga_1_54194225	LFMM | Partial_RDA | Simple_RDA	3
1	54291291	Bhaga_1_54291291	Partial_RDA | Simple_RDA | GF	3
1	54292036	Bhaga_1_54292036	Partial_RDA | Simple_RDA | GF	3
1	54344719	Bhaga_1_54344719	Partial_RDA | Simple_RDA | GF	3
1	54433665	Bhaga_1_54433665	Partial_RDA | Simple_RDA | GF	3
1	54669476	Bhaga_1_54669476	LFMM | Partial_RDA | Simple_RDA	3
1	54804987	Bhaga_1_54804987	LFMM | Simple_RDA | GF	3
1	54805440	Bhaga_1_54805440	Partial_RDA | Simple_RDA | GF	3
1	54841417	Bhaga_1_54841417	LFMM | Partial_RDA | Simple_RDA	3
1	54842055	Bhaga_1_54842055	Partial_RDA | Simple_RDA | GF	3
1	54908728	Bhaga_1_54908728	Partial_RDA | Simple_RDA | GF	3
1	54993734	Bhaga_1_54993734	Partial_RDA | Simple_RDA | GF	3
1	55024207	Bhaga_1_55024207	Partial_RDA | Simple_RDA | GF	3
1	55068195	Bhaga_1_55068195	Partial_RDA | Simple_RDA | GF	3
1	55068196	Bhaga_1_55068196	Partial_RDA | Simple_RDA | GF	3
1	55263444	Bhaga_1_55263444	LFMM | Partial_RDA | Simple_RDA	3
1	55270986	Bhaga_1_55270986	LFMM | Partial_RDA | Simple_RDA	3
1	55390884	Bhaga_1_55390884	Partial_RDA | Simple_RDA | GF	3
1	55589946	Bhaga_1_55589946	LFMM | Partial_RDA | Simple_RDA	3
1	55811692	Bhaga_1_55811692	LFMM | Partial_RDA | GF	3
1	55851888	Bhaga_1_55851888	LFMM | Partial_RDA | Simple_RDA	3
1	55902628	Bhaga_1_55902628	LFMM | Partial_RDA | Simple_RDA	3
1	55951333	Bhaga_1_55951333	Partial_RDA | Simple_RDA | GF	3
1	56032572	Bhaga_1_56032572	Partial_RDA | Simple_RDA | GF	3
1	56311443	Bhaga_1_56311443	Partial_RDA | Simple_RDA | GF	3
1	56773486	Bhaga_1_56773486	Partial_RDA | Simple_RDA | GF	3
1	56933438	Bhaga_1_56933438	LFMM | Partial_RDA | Simple_RDA	3
1	57043079	Bhaga_1_57043079	LFMM | Partial_RDA | Simple_RDA	3
1	57378759	Bhaga_1_57378759	Partial_RDA | Simple_RDA | GF	3
1	57599562	Bhaga_1_57599562	LFMM | Simple_RDA | GF	3
1	57784495	Bhaga_1_57784495	LFMM | Partial_RDA | Simple_RDA	3
1	58547070	Bhaga_1_58547070	LFMM | Partial_RDA | Simple_RDA	3
1	58547081	Bhaga_1_58547081	Partial_RDA | Simple_RDA | GF	3
1	58718786	Bhaga_1_58718786	LFMM | Partial_RDA | Simple_RDA	3
1	59356408	Bhaga_1_59356408	Partial_RDA | Simple_RDA | GF	3
1	59368316	Bhaga_1_59368316	Partial_RDA | Simple_RDA | GF	3
1	59417505	Bhaga_1_59417505	LFMM | Partial_RDA | Simple_RDA	3
1	59714222	Bhaga_1_59714222	LFMM | Partial_RDA | Simple_RDA	3
1	59774114	Bhaga_1_59774114	Partial_RDA | Simple_RDA | GF	3
1	59856937	Bhaga_1_59856937	LFMM | Partial_RDA | Simple_RDA	3
1	59883748	Bhaga_1_59883748	LFMM | Partial_RDA | Simple_RDA	3
1	59888195	Bhaga_1_59888195	Partial_RDA | Simple_RDA | GF	3
1	60050529	Bhaga_1_60050529	LFMM | Partial_RDA | Simple_RDA	3
1	60059128	Bhaga_1_60059128	Partial_RDA | Simple_RDA | GF	3
1	60062513	Bhaga_1_60062513	LFMM | Partial_RDA | Simple_RDA	3
1	60350475	Bhaga_1_60350475	Partial_RDA | Simple_RDA | GF	3
1	60603704	Bhaga_1_60603704	Partial_RDA | Simple_RDA | GF	3
1	60726684	Bhaga_1_60726684	LFMM | Partial_RDA | Simple_RDA	3
1	60822500	Bhaga_1_60822500	LFMM | Partial_RDA | Simple_RDA	3
1	60824175	Bhaga_1_60824175	Partial_RDA | Simple_RDA | GF	3
1	60824176	Bhaga_1_60824176	Partial_RDA | Simple_RDA | GF	3
1	60873390	Bhaga_1_60873390	Partial_RDA | Simple_RDA | GF	3
1	60874124	Bhaga_1_60874124	LFMM | Partial_RDA | Simple_RDA	3
1	61124772	Bhaga_1_61124772	LFMM | Partial_RDA | Simple_RDA	3
1	61243758	Bhaga_1_61243758	LFMM | Partial_RDA | Simple_RDA	3
1	61249221	Bhaga_1_61249221	LFMM | Partial_RDA | Simple_RDA	3
1	61252230	Bhaga_1_61252230	Partial_RDA | Simple_RDA | GF	3
1	61282275	Bhaga_1_61282275	Partial_RDA | Simple_RDA | GF	3
1	61494026	Bhaga_1_61494026	LFMM | Partial_RDA | Simple_RDA	3
1	61494049	Bhaga_1_61494049	Partial_RDA | Simple_RDA | GF	3
1	61713090	Bhaga_1_61713090	LFMM | Partial_RDA | Simple_RDA	3
1	61713534	Bhaga_1_61713534	LFMM | Partial_RDA | Simple_RDA	3
1	61751567	Bhaga_1_61751567	LFMM | Partial_RDA | Simple_RDA	3
1	61946394	Bhaga_1_61946394	LFMM | Partial_RDA | Simple_RDA	3
1	61946442	Bhaga_1_61946442	LFMM | Partial_RDA | Simple_RDA	3
1	61967859	Bhaga_1_61967859	LFMM | Partial_RDA | Simple_RDA	3
1	61995354	Bhaga_1_61995354	LFMM | Partial_RDA | Simple_RDA	3
1	62093307	Bhaga_1_62093307	LFMM | Partial_RDA | Simple_RDA	3
1	62120405	Bhaga_1_62120405	Partial_RDA | Simple_RDA | GF	3
1	62120597	Bhaga_1_62120597	Partial_RDA | Simple_RDA | GF	3
1	62252150	Bhaga_1_62252150	LFMM | Partial_RDA | Simple_RDA	3
1	62348635	Bhaga_1_62348635	LFMM | Partial_RDA | Simple_RDA	3
1	62352348	Bhaga_1_62352348	LFMM | Partial_RDA | Simple_RDA	3
1	62365318	Bhaga_1_62365318	Partial_RDA | Simple_RDA | GF	3
1	62688338	Bhaga_1_62688338	LFMM | Partial_RDA | Simple_RDA	3
1	62688756	Bhaga_1_62688756	LFMM | Partial_RDA | Simple_RDA	3
1	62689409	Bhaga_1_62689409	LFMM | Partial_RDA | Simple_RDA	3
1	62690062	Bhaga_1_62690062	LFMM | Partial_RDA | Simple_RDA	3
1	62691674	Bhaga_1_62691674	Partial_RDA | Simple_RDA | GF	3
1	62695652	Bhaga_1_62695652	Partial_RDA | Simple_RDA | GF	3
1	62715441	Bhaga_1_62715441	LFMM | Partial_RDA | Simple_RDA	3
1	62767229	Bhaga_1_62767229	LFMM | Partial_RDA | GF	3
1	62786582	Bhaga_1_62786582	Partial_RDA | Simple_RDA | GF	3
1	62806776	Bhaga_1_62806776	Partial_RDA | Simple_RDA | GF	3
1	62848891	Bhaga_1_62848891	LFMM | Partial_RDA | Simple_RDA	3
1	63047385	Bhaga_1_63047385	LFMM | Partial_RDA | Simple_RDA	3
1	63048876	Bhaga_1_63048876	Partial_RDA | Simple_RDA | GF	3
1	63049090	Bhaga_1_63049090	Partial_RDA | Simple_RDA | GF	3
1	63071538	Bhaga_1_63071538	LFMM | Partial_RDA | Simple_RDA	3
1	63715428	Bhaga_1_63715428	LFMM | Partial_RDA | Simple_RDA	3
1	63715429	Bhaga_1_63715429	LFMM | Partial_RDA | Simple_RDA	3
1	64168591	Bhaga_1_64168591	Partial_RDA | Simple_RDA | GF	3
1	64169876	Bhaga_1_64169876	Partial_RDA | Simple_RDA | GF	3
1	64344844	Bhaga_1_64344844	Partial_RDA | Simple_RDA | GF	3
1	64347378	Bhaga_1_64347378	Partial_RDA | Simple_RDA | GF	3
1	64421659	Bhaga_1_64421659	LFMM | Partial_RDA | Simple_RDA	3
1	64508737	Bhaga_1_64508737	LFMM | Partial_RDA | Simple_RDA	3
1	64768146	Bhaga_1_64768146	Partial_RDA | Simple_RDA | GF	3
1	64863088	Bhaga_1_64863088	Partial_RDA | Simple_RDA | GF	3
1	64960889	Bhaga_1_64960889	LFMM | Partial_RDA | Simple_RDA	3
1	64962139	Bhaga_1_64962139	Partial_RDA | Simple_RDA | GF	3
1	65276591	Bhaga_1_65276591	LFMM | Partial_RDA | Simple_RDA	3
1	65679061	Bhaga_1_65679061	Partial_RDA | Simple_RDA | GF	3
1	65743582	Bhaga_1_65743582	Partial_RDA | Simple_RDA | GF	3
1	65747214	Bhaga_1_65747214	LFMM | Partial_RDA | Simple_RDA	3
1	65758669	Bhaga_1_65758669	LFMM | Partial_RDA | Simple_RDA	3
1	65907092	Bhaga_1_65907092	LFMM | Partial_RDA | Simple_RDA	3
1	66151576	Bhaga_1_66151576	Partial_RDA | Simple_RDA | GF	3
1	66665894	Bhaga_1_66665894	LFMM | Partial_RDA | Simple_RDA	3
1	66727035	Bhaga_1_66727035	LFMM | Partial_RDA | Simple_RDA	3
1	66820765	Bhaga_1_66820765	LFMM | Partial_RDA | Simple_RDA	3
1	66940302	Bhaga_1_66940302	Partial_RDA | Simple_RDA | GF	3
1	67165834	Bhaga_1_67165834	Partial_RDA | Simple_RDA | GF	3
1	67174903	Bhaga_1_67174903	Partial_RDA | Simple_RDA | GF	3
1	67245056	Bhaga_1_67245056	Partial_RDA | Simple_RDA | GF	3
1	67282074	Bhaga_1_67282074	LFMM | Partial_RDA | Simple_RDA	3
1	67282984	Bhaga_1_67282984	LFMM | Partial_RDA | Simple_RDA	3
1	67314018	Bhaga_1_67314018	BAYPASS | Partial_RDA | Simple_RDA	3
1	67325107	Bhaga_1_67325107	LFMM | Partial_RDA | Simple_RDA	3
1	67325146	Bhaga_1_67325146	LFMM | Partial_RDA | Simple_RDA	3
1	67328146	Bhaga_1_67328146	LFMM | Partial_RDA | Simple_RDA	3
1	67377960	Bhaga_1_67377960	Partial_RDA | Simple_RDA | GF	3
1	67378519	Bhaga_1_67378519	LFMM | Partial_RDA | Simple_RDA	3
1	67395747	Bhaga_1_67395747	LFMM | Partial_RDA | Simple_RDA	3
1	67403752	Bhaga_1_67403752	LFMM | Partial_RDA | Simple_RDA	3
1	67506787	Bhaga_1_67506787	LFMM | Partial_RDA | Simple_RDA	3
1	67621207	Bhaga_1_67621207	LFMM | Partial_RDA | Simple_RDA	3
1	67659708	Bhaga_1_67659708	LFMM | Partial_RDA | Simple_RDA	3
1	67687878	Bhaga_1_67687878	LFMM | Partial_RDA | Simple_RDA	3
1	67689668	Bhaga_1_67689668	Partial_RDA | Simple_RDA | GF	3
1	67726627	Bhaga_1_67726627	Partial_RDA | Simple_RDA | GF	3
1	67784809	Bhaga_1_67784809	LFMM | Partial_RDA | Simple_RDA	3
1	67791785	Bhaga_1_67791785	LFMM | Partial_RDA | Simple_RDA	3
1	67815137	Bhaga_1_67815137	LFMM | Partial_RDA | Simple_RDA	3
1	67874517	Bhaga_1_67874517	LFMM | Partial_RDA | Simple_RDA	3
1	67874552	Bhaga_1_67874552	LFMM | Partial_RDA | Simple_RDA	3
1	67901423	Bhaga_1_67901423	LFMM | Partial_RDA | Simple_RDA	3
1	67902495	Bhaga_1_67902495	Partial_RDA | Simple_RDA | GF	3
1	67966534	Bhaga_1_67966534	LFMM | Partial_RDA | Simple_RDA	3
1	68048655	Bhaga_1_68048655	LFMM | Partial_RDA | Simple_RDA	3
1	68100369	Bhaga_1_68100369	Partial_RDA | Simple_RDA | GF	3
1	68382955	Bhaga_1_68382955	LFMM | Partial_RDA | Simple_RDA	3
1	68482816	Bhaga_1_68482816	LFMM | Partial_RDA | Simple_RDA	3
1	68485420	Bhaga_1_68485420	Partial_RDA | Simple_RDA | GF	3
1	68625206	Bhaga_1_68625206	LFMM | Partial_RDA | Simple_RDA	3
1	68743779	Bhaga_1_68743779	LFMM | Partial_RDA | Simple_RDA	3
1	68746345	Bhaga_1_68746345	LFMM | Partial_RDA | Simple_RDA	3
1	68746535	Bhaga_1_68746535	LFMM | Partial_RDA | Simple_RDA	3
1	68770086	Bhaga_1_68770086	LFMM | Simple_RDA | GF	3
1	68798162	Bhaga_1_68798162	Partial_RDA | Simple_RDA | GF	3
1	68799951	Bhaga_1_68799951	LFMM | Partial_RDA | Simple_RDA	3
1	68801904	Bhaga_1_68801904	Partial_RDA | Simple_RDA | GF	3
1	68803614	Bhaga_1_68803614	Partial_RDA | Simple_RDA | GF	3
1	68803777	Bhaga_1_68803777	LFMM | Partial_RDA | Simple_RDA	3
1	68805317	Bhaga_1_68805317	Partial_RDA | Simple_RDA | GF	3
1	68809977	Bhaga_1_68809977	LFMM | Partial_RDA | Simple_RDA	3
1	69027356	Bhaga_1_69027356	LFMM | Partial_RDA | Simple_RDA	3
1	69049960	Bhaga_1_69049960	Partial_RDA | Simple_RDA | GF	3
1	69132192	Bhaga_1_69132192	LFMM | Partial_RDA | Simple_RDA	3
1	69155929	Bhaga_1_69155929	LFMM | Partial_RDA | Simple_RDA	3
1	69166117	Bhaga_1_69166117	Partial_RDA | Simple_RDA | GF	3
1	69190377	Bhaga_1_69190377	LFMM | Simple_RDA | GF	3
1	69253632	Bhaga_1_69253632	Partial_RDA | Simple_RDA | GF	3
1	69292640	Bhaga_1_69292640	Partial_RDA | Simple_RDA | GF	3
1	69439756	Bhaga_1_69439756	Partial_RDA | Simple_RDA | GF	3
1	69893094	Bhaga_1_69893094	Partial_RDA | Simple_RDA | GF	3
1	69901358	Bhaga_1_69901358	Partial_RDA | Simple_RDA | GF	3
1	69903560	Bhaga_1_69903560	LFMM | Partial_RDA | Simple_RDA	3
1	69996348	Bhaga_1_69996348	Partial_RDA | Simple_RDA | GF	3
1	70409031	Bhaga_1_70409031	LFMM | Partial_RDA | Simple_RDA	3
1	70612330	Bhaga_1_70612330	Partial_RDA | Simple_RDA | GF	3
1	70872598	Bhaga_1_70872598	LFMM | Partial_RDA | Simple_RDA	3
1	71166862	Bhaga_1_71166862	Partial_RDA | Simple_RDA | GF	3
1	71181798	Bhaga_1_71181798	Partial_RDA | Simple_RDA | GF	3
1	71326708	Bhaga_1_71326708	LFMM | Partial_RDA | Simple_RDA	3
1	71326744	Bhaga_1_71326744	LFMM | Partial_RDA | Simple_RDA	3
1	71505467	Bhaga_1_71505467	Partial_RDA | Simple_RDA | GF	3
1	71870712	Bhaga_1_71870712	LFMM | Partial_RDA | Simple_RDA	3
1	72475196	Bhaga_1_72475196	LFMM | Partial_RDA | Simple_RDA	3
1	72689856	Bhaga_1_72689856	Partial_RDA | Simple_RDA | GF	3
1	72689878	Bhaga_1_72689878	Partial_RDA | Simple_RDA | GF	3
1	72703118	Bhaga_1_72703118	LFMM | Partial_RDA | Simple_RDA	3
1	72703119	Bhaga_1_72703119	LFMM | Partial_RDA | Simple_RDA	3
1	72891698	Bhaga_1_72891698	LFMM | Partial_RDA | Simple_RDA	3
1	72891790	Bhaga_1_72891790	LFMM | Partial_RDA | Simple_RDA	3
1	72982142	Bhaga_1_72982142	Partial_RDA | Simple_RDA | GF	3
1	73270283	Bhaga_1_73270283	Partial_RDA | Simple_RDA | GF	3
1	73271001	Bhaga_1_73271001	LFMM | Partial_RDA | Simple_RDA	3
1	73271086	Bhaga_1_73271086	LFMM | Partial_RDA | Simple_RDA	3
1	73271094	Bhaga_1_73271094	LFMM | Partial_RDA | Simple_RDA	3
1	73271099	Bhaga_1_73271099	LFMM | Partial_RDA | Simple_RDA	3
1	73271683	Bhaga_1_73271683	LFMM | Partial_RDA | Simple_RDA	3
1	73366410	Bhaga_1_73366410	Partial_RDA | Simple_RDA | GF	3
1	73648430	Bhaga_1_73648430	LFMM | Partial_RDA | Simple_RDA	3
2	7886	Bhaga_2_7886	Partial_RDA | Simple_RDA | GF	3
2	215504	Bhaga_2_215504	LFMM | Partial_RDA | Simple_RDA	3
2	275570	Bhaga_2_275570	LFMM | Partial_RDA | Simple_RDA	3
2	654905	Bhaga_2_654905	Partial_RDA | Simple_RDA | GF	3
2	654984	Bhaga_2_654984	LFMM | Partial_RDA | Simple_RDA	3
2	682075	Bhaga_2_682075	LFMM | Partial_RDA | Simple_RDA	3
2	1104086	Bhaga_2_1104086	LFMM | Partial_RDA | Simple_RDA	3
2	1104114	Bhaga_2_1104114	LFMM | Partial_RDA | Simple_RDA	3
2	1104116	Bhaga_2_1104116	LFMM | Partial_RDA | Simple_RDA	3
2	1104138	Bhaga_2_1104138	LFMM | Partial_RDA | Simple_RDA	3
2	1236491	Bhaga_2_1236491	Partial_RDA | Simple_RDA | GF	3
2	1249831	Bhaga_2_1249831	Partial_RDA | Simple_RDA | GF	3
2	1285862	Bhaga_2_1285862	Partial_RDA | Simple_RDA | GF	3
2	1285882	Bhaga_2_1285882	Partial_RDA | Simple_RDA | GF	3
2	1295761	Bhaga_2_1295761	Partial_RDA | Simple_RDA | GF	3
2	1363281	Bhaga_2_1363281	Partial_RDA | Simple_RDA | GF	3
2	1371262	Bhaga_2_1371262	Partial_RDA | Simple_RDA | GF	3
2	1371894	Bhaga_2_1371894	Partial_RDA | Simple_RDA | GF	3
2	1372554	Bhaga_2_1372554	Partial_RDA | Simple_RDA | GF	3
2	1374027	Bhaga_2_1374027	Partial_RDA | Simple_RDA | GF	3
2	1374300	Bhaga_2_1374300	Partial_RDA | Simple_RDA | GF	3
2	1386836	Bhaga_2_1386836	Partial_RDA | Simple_RDA | GF	3
2	1500150	Bhaga_2_1500150	Partial_RDA | Simple_RDA | GF	3
2	1501446	Bhaga_2_1501446	LFMM | Partial_RDA | Simple_RDA	3
2	1501509	Bhaga_2_1501509	Partial_RDA | Simple_RDA | GF	3
2	1578515	Bhaga_2_1578515	Partial_RDA | Simple_RDA | GF	3
2	1620599	Bhaga_2_1620599	LFMM | Partial_RDA | Simple_RDA	3
2	1636725	Bhaga_2_1636725	LFMM | Partial_RDA | Simple_RDA	3
2	1647549	Bhaga_2_1647549	Partial_RDA | Simple_RDA | GF	3
2	2148466	Bhaga_2_2148466	Partial_RDA | Simple_RDA | GF	3
2	2690099	Bhaga_2_2690099	LFMM | Partial_RDA | Simple_RDA	3
2	2690114	Bhaga_2_2690114	LFMM | Partial_RDA | Simple_RDA	3
2	3059732	Bhaga_2_3059732	LFMM | Partial_RDA | Simple_RDA	3
2	3319402	Bhaga_2_3319402	LFMM | Partial_RDA | Simple_RDA	3
2	3543827	Bhaga_2_3543827	LFMM | Partial_RDA | Simple_RDA	3
2	3756661	Bhaga_2_3756661	LFMM | Partial_RDA | Simple_RDA	3
2	4153187	Bhaga_2_4153187	Partial_RDA | Simple_RDA | GF	3
2	4685031	Bhaga_2_4685031	LFMM | Partial_RDA | Simple_RDA	3
2	4697466	Bhaga_2_4697466	Partial_RDA | Simple_RDA | GF	3
2	4698126	Bhaga_2_4698126	LFMM | Partial_RDA | Simple_RDA	3
2	4781600	Bhaga_2_4781600	LFMM | Partial_RDA | Simple_RDA	3
2	4868305	Bhaga_2_4868305	LFMM | Partial_RDA | Simple_RDA	3
2	5537575	Bhaga_2_5537575	LFMM | Partial_RDA | Simple_RDA	3
2	7086149	Bhaga_2_7086149	Partial_RDA | Simple_RDA | GF	3
2	7086153	Bhaga_2_7086153	Partial_RDA | Simple_RDA | GF	3
2	7364746	Bhaga_2_7364746	Partial_RDA | Simple_RDA | GF	3
2	7387733	Bhaga_2_7387733	LFMM | Partial_RDA | Simple_RDA	3
2	7390592	Bhaga_2_7390592	LFMM | Partial_RDA | Simple_RDA	3
2	7391993	Bhaga_2_7391993	LFMM | Partial_RDA | Simple_RDA	3
2	7526130	Bhaga_2_7526130	Partial_RDA | Simple_RDA | GF	3
2	7526131	Bhaga_2_7526131	Partial_RDA | Simple_RDA | GF	3
2	7526350	Bhaga_2_7526350	LFMM | Partial_RDA | Simple_RDA	3
2	7731496	Bhaga_2_7731496	Partial_RDA | Simple_RDA | GF	3
2	7876249	Bhaga_2_7876249	Partial_RDA | Simple_RDA | GF	3
2	7878419	Bhaga_2_7878419	LFMM | Partial_RDA | Simple_RDA	3
2	7879701	Bhaga_2_7879701	Partial_RDA | Simple_RDA | GF	3
2	8058163	Bhaga_2_8058163	LFMM | Partial_RDA | Simple_RDA	3
2	8074980	Bhaga_2_8074980	Partial_RDA | Simple_RDA | GF	3
2	8259572	Bhaga_2_8259572	Partial_RDA | Simple_RDA | GF	3
2	8343031	Bhaga_2_8343031	LFMM | Partial_RDA | Simple_RDA	3
2	8366257	Bhaga_2_8366257	Partial_RDA | Simple_RDA | GF	3
2	8442686	Bhaga_2_8442686	Partial_RDA | Simple_RDA | GF	3
2	8449580	Bhaga_2_8449580	Partial_RDA | Simple_RDA | GF	3
2	8465017	Bhaga_2_8465017	LFMM | Partial_RDA | Simple_RDA	3
2	8466711	Bhaga_2_8466711	LFMM | Partial_RDA | Simple_RDA	3
2	8470765	Bhaga_2_8470765	Partial_RDA | Simple_RDA | GF	3
2	8475769	Bhaga_2_8475769	LFMM | Partial_RDA | Simple_RDA	3
2	8993824	Bhaga_2_8993824	LFMM | Partial_RDA | Simple_RDA	3
2	9015063	Bhaga_2_9015063	Partial_RDA | Simple_RDA | GF	3
2	9078139	Bhaga_2_9078139	Partial_RDA | Simple_RDA | GF	3
2	9275746	Bhaga_2_9275746	Partial_RDA | Simple_RDA | GF	3
2	9324431	Bhaga_2_9324431	Partial_RDA | Simple_RDA | GF	3
2	9478993	Bhaga_2_9478993	Partial_RDA | Simple_RDA | GF	3
2	9483385	Bhaga_2_9483385	LFMM | Partial_RDA | Simple_RDA	3
2	9485132	Bhaga_2_9485132	LFMM | Partial_RDA | Simple_RDA	3
2	9485137	Bhaga_2_9485137	LFMM | Partial_RDA | Simple_RDA	3
2	9485140	Bhaga_2_9485140	LFMM | Partial_RDA | Simple_RDA	3
2	9499526	Bhaga_2_9499526	Partial_RDA | Simple_RDA | GF	3
2	9541629	Bhaga_2_9541629	LFMM | Simple_RDA | GF	3
2	9541632	Bhaga_2_9541632	Partial_RDA | Simple_RDA | GF	3
2	9546367	Bhaga_2_9546367	Partial_RDA | Simple_RDA | GF	3
2	9610643	Bhaga_2_9610643	LFMM | Partial_RDA | Simple_RDA	3
2	9632137	Bhaga_2_9632137	Partial_RDA | Simple_RDA | GF	3
2	9647779	Bhaga_2_9647779	LFMM | Partial_RDA | Simple_RDA	3
2	9647784	Bhaga_2_9647784	LFMM | Partial_RDA | Simple_RDA	3
2	9647920	Bhaga_2_9647920	Partial_RDA | Simple_RDA | GF	3
2	9650283	Bhaga_2_9650283	LFMM | Partial_RDA | Simple_RDA	3
2	9651407	Bhaga_2_9651407	Partial_RDA | Simple_RDA | GF	3
2	9658582	Bhaga_2_9658582	LFMM | Partial_RDA | GF	3
2	9662628	Bhaga_2_9662628	Partial_RDA | Simple_RDA | GF	3
2	9662660	Bhaga_2_9662660	Partial_RDA | Simple_RDA | GF	3
2	9701145	Bhaga_2_9701145	Partial_RDA | Simple_RDA | GF	3
2	9837691	Bhaga_2_9837691	LFMM | Partial_RDA | Simple_RDA	3
2	10556290	Bhaga_2_10556290	LFMM | Partial_RDA | Simple_RDA	3
2	10556349	Bhaga_2_10556349	LFMM | Partial_RDA | Simple_RDA	3
2	10702008	Bhaga_2_10702008	Partial_RDA | Simple_RDA | GF	3
2	10709763	Bhaga_2_10709763	LFMM | Partial_RDA | Simple_RDA	3
2	11995174	Bhaga_2_11995174	Partial_RDA | Simple_RDA | GF	3
2	12135575	Bhaga_2_12135575	Partial_RDA | Simple_RDA | GF	3
2	12261640	Bhaga_2_12261640	Partial_RDA | Simple_RDA | GF	3
2	12282021	Bhaga_2_12282021	Partial_RDA | Simple_RDA | GF	3
2	12282223	Bhaga_2_12282223	LFMM | Partial_RDA | Simple_RDA	3
2	12289061	Bhaga_2_12289061	Partial_RDA | Simple_RDA | GF	3
2	12372773	Bhaga_2_12372773	Partial_RDA | Simple_RDA | GF	3
2	12385488	Bhaga_2_12385488	LFMM | Partial_RDA | GF	3
2	12386624	Bhaga_2_12386624	LFMM | Partial_RDA | Simple_RDA	3
2	12469762	Bhaga_2_12469762	LFMM | Partial_RDA | Simple_RDA	3
2	12469844	Bhaga_2_12469844	LFMM | Partial_RDA | Simple_RDA	3
2	12473003	Bhaga_2_12473003	LFMM | Partial_RDA | Simple_RDA	3
2	12473087	Bhaga_2_12473087	LFMM | Partial_RDA | Simple_RDA	3
2	12478011	Bhaga_2_12478011	Partial_RDA | Simple_RDA | GF	3
2	12481920	Bhaga_2_12481920	LFMM | Partial_RDA | Simple_RDA	3
2	12665958	Bhaga_2_12665958	Partial_RDA | Simple_RDA | GF	3
2	12666042	Bhaga_2_12666042	LFMM | Partial_RDA | Simple_RDA	3
2	12719221	Bhaga_2_12719221	LFMM | Partial_RDA | Simple_RDA	3
2	13153188	Bhaga_2_13153188	LFMM | Partial_RDA | Simple_RDA	3
2	13687107	Bhaga_2_13687107	Partial_RDA | Simple_RDA | GF	3
2	13729035	Bhaga_2_13729035	Partial_RDA | Simple_RDA | GF	3
2	13778750	Bhaga_2_13778750	LFMM | Partial_RDA | Simple_RDA	3
2	13779321	Bhaga_2_13779321	Partial_RDA | Simple_RDA | GF	3
2	13779334	Bhaga_2_13779334	LFMM | Partial_RDA | Simple_RDA	3
2	13779339	Bhaga_2_13779339	LFMM | Partial_RDA | Simple_RDA	3
2	13808858	Bhaga_2_13808858	Partial_RDA | Simple_RDA | GF	3
2	13809802	Bhaga_2_13809802	Partial_RDA | Simple_RDA | GF	3
2	13811887	Bhaga_2_13811887	Partial_RDA | Simple_RDA | GF	3
2	13812347	Bhaga_2_13812347	LFMM | Partial_RDA | Simple_RDA	3
2	14146822	Bhaga_2_14146822	LFMM | Simple_RDA | GF	3
2	14194841	Bhaga_2_14194841	Partial_RDA | Simple_RDA | GF	3
2	14195290	Bhaga_2_14195290	Partial_RDA | Simple_RDA | GF	3
2	14850704	Bhaga_2_14850704	LFMM | Partial_RDA | Simple_RDA	3
2	14866709	Bhaga_2_14866709	LFMM | Partial_RDA | Simple_RDA	3
2	15073617	Bhaga_2_15073617	LFMM | Partial_RDA | Simple_RDA	3
2	15083236	Bhaga_2_15083236	LFMM | Partial_RDA | Simple_RDA	3
2	15083375	Bhaga_2_15083375	Partial_RDA | Simple_RDA | GF	3
2	15086516	Bhaga_2_15086516	LFMM | Simple_RDA | GF	3
2	15141700	Bhaga_2_15141700	Partial_RDA | Simple_RDA | GF	3
2	15156730	Bhaga_2_15156730	Partial_RDA | Simple_RDA | GF	3
2	15893078	Bhaga_2_15893078	Partial_RDA | Simple_RDA | GF	3
2	16601358	Bhaga_2_16601358	LFMM | Partial_RDA | Simple_RDA	3
2	16729886	Bhaga_2_16729886	Partial_RDA | Simple_RDA | GF	3
2	16858239	Bhaga_2_16858239	Partial_RDA | Simple_RDA | GF	3
2	16874687	Bhaga_2_16874687	LFMM | Partial_RDA | Simple_RDA	3
2	17057355	Bhaga_2_17057355	Partial_RDA | Simple_RDA | GF	3
2	17144096	Bhaga_2_17144096	LFMM | Simple_RDA | GF	3
2	17144097	Bhaga_2_17144097	LFMM | Simple_RDA | GF	3
2	17145272	Bhaga_2_17145272	Partial_RDA | Simple_RDA | GF	3
2	17145347	Bhaga_2_17145347	Partial_RDA | Simple_RDA | GF	3
2	17349382	Bhaga_2_17349382	Partial_RDA | Simple_RDA | GF	3
2	18217615	Bhaga_2_18217615	LFMM | Partial_RDA | Simple_RDA	3
2	18423674	Bhaga_2_18423674	LFMM | Partial_RDA | Simple_RDA	3
2	18625090	Bhaga_2_18625090	LFMM | Simple_RDA | GF	3
2	18626971	Bhaga_2_18626971	Partial_RDA | Simple_RDA | GF	3
2	18796060	Bhaga_2_18796060	LFMM | Partial_RDA | Simple_RDA	3
2	18796061	Bhaga_2_18796061	LFMM | Partial_RDA | Simple_RDA	3
2	18964050	Bhaga_2_18964050	LFMM | Partial_RDA | Simple_RDA	3
2	18964566	Bhaga_2_18964566	Partial_RDA | Simple_RDA | GF	3
2	18964639	Bhaga_2_18964639	Partial_RDA | Simple_RDA | GF	3
2	18969497	Bhaga_2_18969497	LFMM | Partial_RDA | Simple_RDA	3
2	18975786	Bhaga_2_18975786	LFMM | Partial_RDA | Simple_RDA	3
2	19061710	Bhaga_2_19061710	LFMM | Partial_RDA | Simple_RDA	3
2	19086823	Bhaga_2_19086823	Partial_RDA | Simple_RDA | GF	3
2	19090724	Bhaga_2_19090724	Partial_RDA | Simple_RDA | GF	3
2	19094210	Bhaga_2_19094210	Partial_RDA | Simple_RDA | GF	3
2	19099144	Bhaga_2_19099144	Partial_RDA | Simple_RDA | GF	3
2	19139375	Bhaga_2_19139375	Partial_RDA | Simple_RDA | GF	3
2	19144805	Bhaga_2_19144805	LFMM | Partial_RDA | Simple_RDA	3
2	19177648	Bhaga_2_19177648	LFMM | Partial_RDA | Simple_RDA	3
2	19190947	Bhaga_2_19190947	LFMM | Partial_RDA | Simple_RDA	3
2	19203384	Bhaga_2_19203384	Partial_RDA | Simple_RDA | GF	3
2	19236763	Bhaga_2_19236763	Partial_RDA | Simple_RDA | GF	3
2	19236777	Bhaga_2_19236777	Partial_RDA | Simple_RDA | GF	3
2	19236789	Bhaga_2_19236789	Partial_RDA | Simple_RDA | GF	3
2	19253569	Bhaga_2_19253569	LFMM | Partial_RDA | Simple_RDA	3
2	19258463	Bhaga_2_19258463	LFMM | Partial_RDA | Simple_RDA	3
2	19434521	Bhaga_2_19434521	LFMM | Partial_RDA | Simple_RDA	3
2	19434713	Bhaga_2_19434713	Partial_RDA | Simple_RDA | GF	3
2	19896804	Bhaga_2_19896804	Partial_RDA | Simple_RDA | GF	3
2	20277583	Bhaga_2_20277583	Partial_RDA | Simple_RDA | GF	3
2	20379663	Bhaga_2_20379663	LFMM | Partial_RDA | Simple_RDA	3
2	20801382	Bhaga_2_20801382	Partial_RDA | Simple_RDA | GF	3
2	20801400	Bhaga_2_20801400	Partial_RDA | Simple_RDA | GF	3
2	20801402	Bhaga_2_20801402	Partial_RDA | Simple_RDA | GF	3
2	21027782	Bhaga_2_21027782	Partial_RDA | Simple_RDA | GF	3
2	21030684	Bhaga_2_21030684	Partial_RDA | Simple_RDA | GF	3
2	21035113	Bhaga_2_21035113	Partial_RDA | Simple_RDA | GF	3
2	21688187	Bhaga_2_21688187	LFMM | Partial_RDA | Simple_RDA	3
2	21748703	Bhaga_2_21748703	LFMM | Partial_RDA | Simple_RDA	3
2	21792047	Bhaga_2_21792047	Partial_RDA | Simple_RDA | GF	3
2	21841804	Bhaga_2_21841804	Partial_RDA | Simple_RDA | GF	3
2	22178546	Bhaga_2_22178546	LFMM | Partial_RDA | Simple_RDA	3
2	22356988	Bhaga_2_22356988	Partial_RDA | Simple_RDA | GF	3
2	22359667	Bhaga_2_22359667	Partial_RDA | Simple_RDA | GF	3
2	22361085	Bhaga_2_22361085	LFMM | Partial_RDA | Simple_RDA	3
2	22363221	Bhaga_2_22363221	LFMM | Partial_RDA | Simple_RDA	3
2	22667270	Bhaga_2_22667270	LFMM | Partial_RDA | Simple_RDA	3
2	22696793	Bhaga_2_22696793	Partial_RDA | Simple_RDA | GF	3
2	22792307	Bhaga_2_22792307	Partial_RDA | Simple_RDA | GF	3
2	22961613	Bhaga_2_22961613	LFMM | Partial_RDA | Simple_RDA	3
2	22961633	Bhaga_2_22961633	Partial_RDA | Simple_RDA | GF	3
2	22966278	Bhaga_2_22966278	LFMM | Simple_RDA | GF	3
2	23456024	Bhaga_2_23456024	Partial_RDA | Simple_RDA | GF	3
2	23644387	Bhaga_2_23644387	LFMM | Partial_RDA | Simple_RDA	3
2	23752431	Bhaga_2_23752431	LFMM | Partial_RDA | Simple_RDA	3
2	23887156	Bhaga_2_23887156	LFMM | Partial_RDA | Simple_RDA	3
2	23887457	Bhaga_2_23887457	LFMM | Partial_RDA | Simple_RDA	3
2	23887459	Bhaga_2_23887459	LFMM | Partial_RDA | Simple_RDA	3
2	23954061	Bhaga_2_23954061	Partial_RDA | Simple_RDA | GF	3
2	24153434	Bhaga_2_24153434	LFMM | Partial_RDA | Simple_RDA	3
2	24252331	Bhaga_2_24252331	Partial_RDA | Simple_RDA | GF	3
2	24274765	Bhaga_2_24274765	Partial_RDA | Simple_RDA | GF	3
2	24807286	Bhaga_2_24807286	Partial_RDA | Simple_RDA | GF	3
2	24876099	Bhaga_2_24876099	LFMM | Partial_RDA | Simple_RDA	3
2	24935579	Bhaga_2_24935579	Partial_RDA | Simple_RDA | GF	3
2	25358414	Bhaga_2_25358414	LFMM | Partial_RDA | Simple_RDA	3
2	25459591	Bhaga_2_25459591	LFMM | Partial_RDA | Simple_RDA	3
2	25547680	Bhaga_2_25547680	Partial_RDA | Simple_RDA | GF	3
2	25702757	Bhaga_2_25702757	LFMM | Partial_RDA | GF	3
2	25876718	Bhaga_2_25876718	Partial_RDA | Simple_RDA | GF	3
2	25954174	Bhaga_2_25954174	Partial_RDA | Simple_RDA | GF	3
2	26082882	Bhaga_2_26082882	Partial_RDA | Simple_RDA | GF	3
2	26106787	Bhaga_2_26106787	Partial_RDA | Simple_RDA | GF	3
2	26689914	Bhaga_2_26689914	LFMM | Partial_RDA | Simple_RDA	3
2	26733824	Bhaga_2_26733824	LFMM | Partial_RDA | Simple_RDA	3
2	27585557	Bhaga_2_27585557	Partial_RDA | Simple_RDA | GF	3
2	28301298	Bhaga_2_28301298	Partial_RDA | Simple_RDA | GF	3
2	28751382	Bhaga_2_28751382	LFMM | Partial_RDA | Simple_RDA	3
2	29164108	Bhaga_2_29164108	Partial_RDA | Simple_RDA | GF	3
2	29375955	Bhaga_2_29375955	Partial_RDA | Simple_RDA | GF	3
2	29380758	Bhaga_2_29380758	Partial_RDA | Simple_RDA | GF	3
2	29400318	Bhaga_2_29400318	LFMM | Partial_RDA | Simple_RDA	3
2	29402288	Bhaga_2_29402288	Partial_RDA | Simple_RDA | GF	3
2	29405156	Bhaga_2_29405156	LFMM | Partial_RDA | Simple_RDA	3
2	29412596	Bhaga_2_29412596	Partial_RDA | Simple_RDA | GF	3
2	29911178	Bhaga_2_29911178	Partial_RDA | Simple_RDA | GF	3
2	31295620	Bhaga_2_31295620	Partial_RDA | Simple_RDA | GF	3
2	31399786	Bhaga_2_31399786	LFMM | Partial_RDA | Simple_RDA	3
2	32279605	Bhaga_2_32279605	LFMM | Partial_RDA | Simple_RDA	3
2	32279608	Bhaga_2_32279608	LFMM | Partial_RDA | Simple_RDA	3
2	32478074	Bhaga_2_32478074	Partial_RDA | Simple_RDA | GF	3
2	33534751	Bhaga_2_33534751	Partial_RDA | Simple_RDA | GF	3
2	33534760	Bhaga_2_33534760	LFMM | Partial_RDA | Simple_RDA	3
2	33535336	Bhaga_2_33535336	LFMM | Partial_RDA | Simple_RDA	3
2	33535342	Bhaga_2_33535342	LFMM | Partial_RDA | Simple_RDA	3
2	33604578	Bhaga_2_33604578	LFMM | Partial_RDA | Simple_RDA	3
2	33958627	Bhaga_2_33958627	Partial_RDA | Simple_RDA | GF	3
2	34423063	Bhaga_2_34423063	Partial_RDA | Simple_RDA | GF	3
2	34538107	Bhaga_2_34538107	Partial_RDA | Simple_RDA | GF	3
2	34539101	Bhaga_2_34539101	Partial_RDA | Simple_RDA | GF	3
2	34587207	Bhaga_2_34587207	Partial_RDA | Simple_RDA | GF	3
2	34991345	Bhaga_2_34991345	Partial_RDA | Simple_RDA | GF	3
2	35283230	Bhaga_2_35283230	Partial_RDA | Simple_RDA | GF	3
2	35290502	Bhaga_2_35290502	Partial_RDA | Simple_RDA | GF	3
2	35356737	Bhaga_2_35356737	Partial_RDA | Simple_RDA | GF	3
2	35472190	Bhaga_2_35472190	Partial_RDA | Simple_RDA | GF	3
2	35482323	Bhaga_2_35482323	Partial_RDA | Simple_RDA | GF	3
2	35742028	Bhaga_2_35742028	LFMM | Partial_RDA | Simple_RDA	3
2	35804409	Bhaga_2_35804409	LFMM | Partial_RDA | Simple_RDA	3
2	35817677	Bhaga_2_35817677	LFMM | Partial_RDA | Simple_RDA	3
2	36061335	Bhaga_2_36061335	LFMM | Partial_RDA | Simple_RDA	3
2	36442376	Bhaga_2_36442376	LFMM | Partial_RDA | Simple_RDA	3
2	36478899	Bhaga_2_36478899	Partial_RDA | Simple_RDA | GF	3
2	36804082	Bhaga_2_36804082	LFMM | Partial_RDA | Simple_RDA	3
2	36995907	Bhaga_2_36995907	Partial_RDA | Simple_RDA | GF	3
2	37488784	Bhaga_2_37488784	LFMM | Simple_RDA | GF	3
2	37699424	Bhaga_2_37699424	Partial_RDA | Simple_RDA | GF	3
2	37746030	Bhaga_2_37746030	LFMM | Partial_RDA | Simple_RDA	3
2	38036940	Bhaga_2_38036940	LFMM | Partial_RDA | Simple_RDA	3
2	38243727	Bhaga_2_38243727	Partial_RDA | Simple_RDA | GF	3
2	38288111	Bhaga_2_38288111	LFMM | Simple_RDA | GF	3
2	38461024	Bhaga_2_38461024	LFMM | Partial_RDA | Simple_RDA	3
2	38586825	Bhaga_2_38586825	Partial_RDA | Simple_RDA | GF	3
2	38869646	Bhaga_2_38869646	LFMM | Simple_RDA | GF	3
2	38869676	Bhaga_2_38869676	LFMM | Partial_RDA | Simple_RDA	3
2	38869701	Bhaga_2_38869701	LFMM | Partial_RDA | Simple_RDA	3
2	39187319	Bhaga_2_39187319	LFMM | Partial_RDA | Simple_RDA	3
2	39489760	Bhaga_2_39489760	LFMM | Partial_RDA | Simple_RDA	3
2	39791481	Bhaga_2_39791481	LFMM | Partial_RDA | Simple_RDA	3
2	39795809	Bhaga_2_39795809	Partial_RDA | Simple_RDA | GF	3
2	40004775	Bhaga_2_40004775	LFMM | Partial_RDA | Simple_RDA	3
2	40681323	Bhaga_2_40681323	LFMM | Partial_RDA | Simple_RDA	3
2	41081772	Bhaga_2_41081772	Partial_RDA | Simple_RDA | GF	3
2	41541841	Bhaga_2_41541841	LFMM | Partial_RDA | Simple_RDA	3
2	41599745	Bhaga_2_41599745	LFMM | Partial_RDA | Simple_RDA	3
2	42027746	Bhaga_2_42027746	LFMM | Partial_RDA | Simple_RDA	3
2	42067823	Bhaga_2_42067823	Partial_RDA | Simple_RDA | GF	3
2	42407583	Bhaga_2_42407583	Partial_RDA | Simple_RDA | GF	3
2	42849267	Bhaga_2_42849267	LFMM | Partial_RDA | Simple_RDA	3
2	43098277	Bhaga_2_43098277	LFMM | Partial_RDA | Simple_RDA	3
2	43099028	Bhaga_2_43099028	LFMM | Partial_RDA | Simple_RDA	3
2	43102596	Bhaga_2_43102596	LFMM | Simple_RDA | GF	3
2	43272825	Bhaga_2_43272825	Partial_RDA | Simple_RDA | GF	3
2	43482127	Bhaga_2_43482127	LFMM | Partial_RDA | GF	3
2	43567189	Bhaga_2_43567189	Partial_RDA | Simple_RDA | GF	3
2	45050963	Bhaga_2_45050963	LFMM | Partial_RDA | Simple_RDA	3
2	45396574	Bhaga_2_45396574	LFMM | Partial_RDA | Simple_RDA	3
2	45543071	Bhaga_2_45543071	LFMM | Partial_RDA | Simple_RDA	3
2	45763238	Bhaga_2_45763238	LFMM | Simple_RDA | GF	3
2	46137406	Bhaga_2_46137406	LFMM | Partial_RDA | Simple_RDA	3
2	46299414	Bhaga_2_46299414	Partial_RDA | Simple_RDA | GF	3
2	46504602	Bhaga_2_46504602	Partial_RDA | Simple_RDA | GF	3
2	47330161	Bhaga_2_47330161	LFMM | Partial_RDA | Simple_RDA	3
2	48121635	Bhaga_2_48121635	LFMM | Partial_RDA | Simple_RDA	3
2	48160487	Bhaga_2_48160487	LFMM | Partial_RDA | Simple_RDA	3
2	48160488	Bhaga_2_48160488	LFMM | Partial_RDA | Simple_RDA	3
2	48364129	Bhaga_2_48364129	Partial_RDA | Simple_RDA | GF	3
2	48778193	Bhaga_2_48778193	LFMM | Partial_RDA | Simple_RDA	3
2	49028868	Bhaga_2_49028868	Partial_RDA | Simple_RDA | GF	3
2	49250185	Bhaga_2_49250185	Partial_RDA | Simple_RDA | GF	3
2	49495819	Bhaga_2_49495819	LFMM | Partial_RDA | Simple_RDA	3
2	49608928	Bhaga_2_49608928	Partial_RDA | Simple_RDA | GF	3
2	49608956	Bhaga_2_49608956	Partial_RDA | Simple_RDA | GF	3
2	49608967	Bhaga_2_49608967	Partial_RDA | Simple_RDA | GF	3
2	49730225	Bhaga_2_49730225	LFMM | Partial_RDA | Simple_RDA	3
2	50304074	Bhaga_2_50304074	LFMM | Partial_RDA | Simple_RDA	3
2	50382714	Bhaga_2_50382714	Partial_RDA | Simple_RDA | GF	3
2	52148550	Bhaga_2_52148550	LFMM | Partial_RDA | Simple_RDA	3
2	52257702	Bhaga_2_52257702	LFMM | Partial_RDA | Simple_RDA	3
2	52638862	Bhaga_2_52638862	Partial_RDA | Simple_RDA | GF	3
2	52641798	Bhaga_2_52641798	Partial_RDA | Simple_RDA | GF	3
2	52822461	Bhaga_2_52822461	Partial_RDA | Simple_RDA | GF	3
2	53140748	Bhaga_2_53140748	LFMM | Partial_RDA | Simple_RDA	3
2	53179253	Bhaga_2_53179253	LFMM | Partial_RDA | Simple_RDA	3
2	53241453	Bhaga_2_53241453	Partial_RDA | Simple_RDA | GF	3
2	53288644	Bhaga_2_53288644	LFMM | Partial_RDA | Simple_RDA	3
2	53305324	Bhaga_2_53305324	Partial_RDA | Simple_RDA | GF	3
2	54140632	Bhaga_2_54140632	Partial_RDA | Simple_RDA | GF	3
2	54208493	Bhaga_2_54208493	LFMM | Partial_RDA | Simple_RDA	3
2	54208528	Bhaga_2_54208528	Partial_RDA | Simple_RDA | GF	3
2	54600531	Bhaga_2_54600531	LFMM | Partial_RDA | Simple_RDA	3
2	54625090	Bhaga_2_54625090	LFMM | Partial_RDA | Simple_RDA	3
2	55389452	Bhaga_2_55389452	LFMM | Partial_RDA | Simple_RDA	3
2	55528050	Bhaga_2_55528050	Partial_RDA | Simple_RDA | GF	3
2	55532020	Bhaga_2_55532020	Partial_RDA | Simple_RDA | GF	3
2	55908956	Bhaga_2_55908956	LFMM | Partial_RDA | Simple_RDA	3
2	56071380	Bhaga_2_56071380	LFMM | Partial_RDA | Simple_RDA	3
2	56350920	Bhaga_2_56350920	Partial_RDA | Simple_RDA | GF	3
3	1561446	Bhaga_3_1561446	LFMM | Partial_RDA | Simple_RDA	3
3	1804480	Bhaga_3_1804480	Partial_RDA | Simple_RDA | GF	3
3	2046638	Bhaga_3_2046638	LFMM | Partial_RDA | Simple_RDA	3
3	2046643	Bhaga_3_2046643	LFMM | Partial_RDA | Simple_RDA	3
3	2152363	Bhaga_3_2152363	LFMM | Simple_RDA | GF	3
3	2215275	Bhaga_3_2215275	Partial_RDA | Simple_RDA | GF	3
3	2289685	Bhaga_3_2289685	LFMM | Partial_RDA | Simple_RDA	3
3	2289785	Bhaga_3_2289785	LFMM | Partial_RDA | Simple_RDA	3
3	2967210	Bhaga_3_2967210	Partial_RDA | Simple_RDA | GF	3
3	3202607	Bhaga_3_3202607	Partial_RDA | Simple_RDA | GF	3
3	3681409	Bhaga_3_3681409	LFMM | Partial_RDA | Simple_RDA	3
3	3681721	Bhaga_3_3681721	Partial_RDA | Simple_RDA | GF	3
3	3681759	Bhaga_3_3681759	Partial_RDA | Simple_RDA | GF	3
3	3919357	Bhaga_3_3919357	LFMM | Partial_RDA | Simple_RDA	3
3	3919406	Bhaga_3_3919406	LFMM | Partial_RDA | Simple_RDA	3
3	4288768	Bhaga_3_4288768	Partial_RDA | Simple_RDA | GF	3
3	4314115	Bhaga_3_4314115	LFMM | Partial_RDA | Simple_RDA	3
3	4853581	Bhaga_3_4853581	LFMM | Simple_RDA | GF	3
3	4923291	Bhaga_3_4923291	Partial_RDA | Simple_RDA | GF	3
3	5020270	Bhaga_3_5020270	Partial_RDA | Simple_RDA | GF	3
3	5020290	Bhaga_3_5020290	Partial_RDA | Simple_RDA | GF	3
3	5020292	Bhaga_3_5020292	Partial_RDA | Simple_RDA | GF	3
3	5022112	Bhaga_3_5022112	Partial_RDA | Simple_RDA | GF	3
3	5022809	Bhaga_3_5022809	Partial_RDA | Simple_RDA | GF	3
3	5025923	Bhaga_3_5025923	LFMM | Partial_RDA | Simple_RDA	3
3	5026694	Bhaga_3_5026694	LFMM | Simple_RDA | GF	3
3	5049739	Bhaga_3_5049739	LFMM | Partial_RDA | Simple_RDA	3
3	5050261	Bhaga_3_5050261	LFMM | Partial_RDA | Simple_RDA	3
3	5051967	Bhaga_3_5051967	Partial_RDA | Simple_RDA | GF	3
3	5052690	Bhaga_3_5052690	Partial_RDA | Simple_RDA | GF	3
3	5094704	Bhaga_3_5094704	LFMM | Partial_RDA | Simple_RDA	3
3	5095728	Bhaga_3_5095728	LFMM | Partial_RDA | Simple_RDA	3
3	5096891	Bhaga_3_5096891	Partial_RDA | Simple_RDA | GF	3
3	6122911	Bhaga_3_6122911	Partial_RDA | Simple_RDA | GF	3
3	6122913	Bhaga_3_6122913	Partial_RDA | Simple_RDA | GF	3
3	6332121	Bhaga_3_6332121	LFMM | Partial_RDA | Simple_RDA	3
3	6333056	Bhaga_3_6333056	Partial_RDA | Simple_RDA | GF	3
3	6333462	Bhaga_3_6333462	LFMM | Partial_RDA | Simple_RDA	3
3	6512256	Bhaga_3_6512256	LFMM | Partial_RDA | Simple_RDA	3
3	6512271	Bhaga_3_6512271	LFMM | Partial_RDA | Simple_RDA	3
3	6669412	Bhaga_3_6669412	LFMM | Partial_RDA | Simple_RDA	3
3	6968610	Bhaga_3_6968610	LFMM | Partial_RDA | Simple_RDA	3
3	6971929	Bhaga_3_6971929	LFMM | Partial_RDA | Simple_RDA	3
3	7717991	Bhaga_3_7717991	Partial_RDA | Simple_RDA | GF	3
3	8336836	Bhaga_3_8336836	LFMM | Partial_RDA | Simple_RDA	3
3	8527016	Bhaga_3_8527016	Partial_RDA | Simple_RDA | GF	3
3	8527020	Bhaga_3_8527020	Partial_RDA | Simple_RDA | GF	3
3	8999489	Bhaga_3_8999489	Partial_RDA | Simple_RDA | GF	3
3	8999515	Bhaga_3_8999515	Partial_RDA | Simple_RDA | GF	3
3	9305109	Bhaga_3_9305109	Partial_RDA | Simple_RDA | GF	3
3	9679666	Bhaga_3_9679666	Partial_RDA | Simple_RDA | GF	3
3	9826664	Bhaga_3_9826664	LFMM | Simple_RDA | GF	3
3	9843802	Bhaga_3_9843802	Partial_RDA | Simple_RDA | GF	3
3	9843803	Bhaga_3_9843803	Partial_RDA | Simple_RDA | GF	3
3	9846193	Bhaga_3_9846193	LFMM | Partial_RDA | Simple_RDA	3
3	9846219	Bhaga_3_9846219	Partial_RDA | Simple_RDA | GF	3
3	11427481	Bhaga_3_11427481	LFMM | Partial_RDA | Simple_RDA	3
3	11491762	Bhaga_3_11491762	Partial_RDA | Simple_RDA | GF	3
3	11502310	Bhaga_3_11502310	LFMM | Partial_RDA | Simple_RDA	3
3	11513914	Bhaga_3_11513914	LFMM | Partial_RDA | Simple_RDA	3
3	11536089	Bhaga_3_11536089	LFMM | Partial_RDA | Simple_RDA	3
3	11544042	Bhaga_3_11544042	LFMM | Partial_RDA | Simple_RDA	3
3	11544468	Bhaga_3_11544468	LFMM | Partial_RDA | Simple_RDA	3
3	11544470	Bhaga_3_11544470	LFMM | Partial_RDA | Simple_RDA	3
3	11589047	Bhaga_3_11589047	LFMM | Partial_RDA | Simple_RDA	3
3	11589114	Bhaga_3_11589114	LFMM | Partial_RDA | Simple_RDA	3
3	11606020	Bhaga_3_11606020	LFMM | Partial_RDA | Simple_RDA	3
3	11677086	Bhaga_3_11677086	Partial_RDA | Simple_RDA | GF	3
3	11940691	Bhaga_3_11940691	LFMM | Partial_RDA | Simple_RDA	3
3	12135630	Bhaga_3_12135630	LFMM | Partial_RDA | Simple_RDA	3
3	12272485	Bhaga_3_12272485	Partial_RDA | Simple_RDA | GF	3
3	12867844	Bhaga_3_12867844	Partial_RDA | Simple_RDA | GF	3
3	12900033	Bhaga_3_12900033	LFMM | Partial_RDA | Simple_RDA	3
3	12963388	Bhaga_3_12963388	Partial_RDA | Simple_RDA | GF	3
3	13751136	Bhaga_3_13751136	LFMM | Partial_RDA | Simple_RDA	3
3	13958508	Bhaga_3_13958508	Partial_RDA | Simple_RDA | GF	3
3	14383929	Bhaga_3_14383929	Partial_RDA | Simple_RDA | GF	3
3	14406056	Bhaga_3_14406056	LFMM | Partial_RDA | Simple_RDA	3
3	14426861	Bhaga_3_14426861	LFMM | Partial_RDA | GF	3
3	15216514	Bhaga_3_15216514	LFMM | Partial_RDA | Simple_RDA	3
3	15217608	Bhaga_3_15217608	LFMM | Partial_RDA | Simple_RDA	3
3	15239655	Bhaga_3_15239655	LFMM | Partial_RDA | Simple_RDA	3
3	15793276	Bhaga_3_15793276	LFMM | Partial_RDA | Simple_RDA	3
3	15800036	Bhaga_3_15800036	Partial_RDA | Simple_RDA | GF	3
3	15800923	Bhaga_3_15800923	LFMM | Partial_RDA | Simple_RDA	3
3	16243456	Bhaga_3_16243456	LFMM | Simple_RDA | GF	3
3	16279922	Bhaga_3_16279922	Partial_RDA | Simple_RDA | GF	3
3	16303701	Bhaga_3_16303701	LFMM | Partial_RDA | Simple_RDA	3
3	16438543	Bhaga_3_16438543	Partial_RDA | Simple_RDA | GF	3
3	16951823	Bhaga_3_16951823	Partial_RDA | Simple_RDA | GF	3
3	17001721	Bhaga_3_17001721	Partial_RDA | Simple_RDA | GF	3
3	17158831	Bhaga_3_17158831	Partial_RDA | Simple_RDA | GF	3
3	17420805	Bhaga_3_17420805	Partial_RDA | Simple_RDA | GF	3
3	17478447	Bhaga_3_17478447	LFMM | Partial_RDA | Simple_RDA	3
3	17902822	Bhaga_3_17902822	Partial_RDA | Simple_RDA | GF	3
3	18048055	Bhaga_3_18048055	Partial_RDA | Simple_RDA | GF	3
3	18173451	Bhaga_3_18173451	LFMM | Partial_RDA | Simple_RDA	3
3	18565413	Bhaga_3_18565413	Partial_RDA | Simple_RDA | GF	3
3	18784739	Bhaga_3_18784739	Partial_RDA | Simple_RDA | GF	3
3	18817309	Bhaga_3_18817309	LFMM | Partial_RDA | GF	3
3	18935991	Bhaga_3_18935991	Partial_RDA | Simple_RDA | GF	3
3	18996135	Bhaga_3_18996135	Partial_RDA | Simple_RDA | GF	3
3	19218141	Bhaga_3_19218141	LFMM | Partial_RDA | Simple_RDA	3
3	19218150	Bhaga_3_19218150	LFMM | Partial_RDA | Simple_RDA	3
3	19218153	Bhaga_3_19218153	LFMM | Partial_RDA | Simple_RDA	3
3	19438124	Bhaga_3_19438124	LFMM | Partial_RDA | Simple_RDA	3
3	19454972	Bhaga_3_19454972	LFMM | Partial_RDA | Simple_RDA	3
3	20709951	Bhaga_3_20709951	Partial_RDA | Simple_RDA | GF	3
3	20834982	Bhaga_3_20834982	LFMM | Partial_RDA | Simple_RDA	3
3	21069892	Bhaga_3_21069892	LFMM | Partial_RDA | Simple_RDA	3
3	21072513	Bhaga_3_21072513	Partial_RDA | Simple_RDA | GF	3
3	21321714	Bhaga_3_21321714	LFMM | Partial_RDA | Simple_RDA	3
3	22213762	Bhaga_3_22213762	Partial_RDA | Simple_RDA | GF	3
3	23093904	Bhaga_3_23093904	Partial_RDA | Simple_RDA | GF	3
3	23374244	Bhaga_3_23374244	LFMM | Partial_RDA | Simple_RDA	3
3	23618784	Bhaga_3_23618784	LFMM | Simple_RDA | GF	3
3	23686605	Bhaga_3_23686605	LFMM | Partial_RDA | Simple_RDA	3
3	24166006	Bhaga_3_24166006	Partial_RDA | Simple_RDA | GF	3
3	24167995	Bhaga_3_24167995	LFMM | Partial_RDA | Simple_RDA	3
3	24250883	Bhaga_3_24250883	Partial_RDA | Simple_RDA | GF	3
3	24251682	Bhaga_3_24251682	Partial_RDA | Simple_RDA | GF	3
3	24290029	Bhaga_3_24290029	LFMM | Partial_RDA | Simple_RDA	3
3	24350161	Bhaga_3_24350161	Partial_RDA | Simple_RDA | GF	3
3	24354365	Bhaga_3_24354365	Partial_RDA | Simple_RDA | GF	3
3	24379782	Bhaga_3_24379782	Partial_RDA | Simple_RDA | GF	3
3	24601145	Bhaga_3_24601145	Partial_RDA | Simple_RDA | GF	3
3	24759025	Bhaga_3_24759025	LFMM | Partial_RDA | Simple_RDA	3
3	24872464	Bhaga_3_24872464	Partial_RDA | Simple_RDA | GF	3
3	25168192	Bhaga_3_25168192	Partial_RDA | Simple_RDA | GF	3
3	25259636	Bhaga_3_25259636	Partial_RDA | Simple_RDA | GF	3
3	25288969	Bhaga_3_25288969	LFMM | Partial_RDA | Simple_RDA	3
3	25302036	Bhaga_3_25302036	Partial_RDA | Simple_RDA | GF	3
3	25304797	Bhaga_3_25304797	LFMM | Partial_RDA | Simple_RDA	3
3	25342886	Bhaga_3_25342886	LFMM | Partial_RDA | Simple_RDA	3
3	25382729	Bhaga_3_25382729	LFMM | Partial_RDA | Simple_RDA	3
3	25579074	Bhaga_3_25579074	LFMM | Partial_RDA | Simple_RDA	3
3	25728279	Bhaga_3_25728279	LFMM | Partial_RDA | Simple_RDA	3
3	25773581	Bhaga_3_25773581	LFMM | Partial_RDA | Simple_RDA	3
3	25949947	Bhaga_3_25949947	LFMM | Partial_RDA | Simple_RDA	3
3	27334545	Bhaga_3_27334545	LFMM | Partial_RDA | Simple_RDA	3
3	27353089	Bhaga_3_27353089	Partial_RDA | Simple_RDA | GF	3
3	27722685	Bhaga_3_27722685	LFMM | Partial_RDA | Simple_RDA	3
3	27793277	Bhaga_3_27793277	LFMM | Partial_RDA | Simple_RDA	3
3	27853458	Bhaga_3_27853458	Partial_RDA | Simple_RDA | GF	3
3	28054981	Bhaga_3_28054981	Partial_RDA | Simple_RDA | GF	3
3	28732003	Bhaga_3_28732003	LFMM | Partial_RDA | Simple_RDA	3
3	28948601	Bhaga_3_28948601	LFMM | Partial_RDA | Simple_RDA	3
3	29251080	Bhaga_3_29251080	LFMM | Partial_RDA | Simple_RDA	3
3	29689302	Bhaga_3_29689302	Partial_RDA | Simple_RDA | GF	3
3	29876639	Bhaga_3_29876639	LFMM | Simple_RDA | GF	3
3	30169925	Bhaga_3_30169925	Partial_RDA | Simple_RDA | GF	3
3	30321957	Bhaga_3_30321957	LFMM | Partial_RDA | Simple_RDA	3
3	30363547	Bhaga_3_30363547	LFMM | Partial_RDA | Simple_RDA	3
3	30374852	Bhaga_3_30374852	LFMM | Partial_RDA | Simple_RDA	3
3	30529819	Bhaga_3_30529819	LFMM | Partial_RDA | Simple_RDA	3
3	30556743	Bhaga_3_30556743	Partial_RDA | Simple_RDA | GF	3
3	30556926	Bhaga_3_30556926	LFMM | Partial_RDA | Simple_RDA	3
3	30556950	Bhaga_3_30556950	LFMM | Partial_RDA | Simple_RDA	3
3	30649218	Bhaga_3_30649218	LFMM | Partial_RDA | Simple_RDA	3
3	30805201	Bhaga_3_30805201	Partial_RDA | Simple_RDA | GF	3
3	30805447	Bhaga_3_30805447	LFMM | Partial_RDA | Simple_RDA	3
3	30821752	Bhaga_3_30821752	Partial_RDA | Simple_RDA | GF	3
3	31332212	Bhaga_3_31332212	LFMM | Partial_RDA | Simple_RDA	3
3	31848463	Bhaga_3_31848463	Partial_RDA | Simple_RDA | GF	3
3	31850751	Bhaga_3_31850751	Partial_RDA | Simple_RDA | GF	3
3	32954228	Bhaga_3_32954228	LFMM | Partial_RDA | Simple_RDA	3
3	32987656	Bhaga_3_32987656	Partial_RDA | Simple_RDA | GF	3
3	33570902	Bhaga_3_33570902	Partial_RDA | Simple_RDA | GF	3
3	33773489	Bhaga_3_33773489	LFMM | Partial_RDA | Simple_RDA	3
3	34080522	Bhaga_3_34080522	Partial_RDA | Simple_RDA | GF	3
3	34280758	Bhaga_3_34280758	LFMM | Partial_RDA | Simple_RDA	3
3	34289765	Bhaga_3_34289765	Partial_RDA | Simple_RDA | GF	3
3	34764391	Bhaga_3_34764391	Partial_RDA | Simple_RDA | GF	3
3	34908609	Bhaga_3_34908609	Partial_RDA | Simple_RDA | GF	3
3	34925290	Bhaga_3_34925290	Partial_RDA | Simple_RDA | GF	3
3	34943158	Bhaga_3_34943158	Partial_RDA | Simple_RDA | GF	3
3	35404859	Bhaga_3_35404859	Partial_RDA | Simple_RDA | GF	3
3	35405842	Bhaga_3_35405842	Partial_RDA | Simple_RDA | GF	3
3	36239485	Bhaga_3_36239485	LFMM | Partial_RDA | Simple_RDA	3
3	36290463	Bhaga_3_36290463	Partial_RDA | Simple_RDA | GF	3
3	36364244	Bhaga_3_36364244	Partial_RDA | Simple_RDA | GF	3
3	36379547	Bhaga_3_36379547	LFMM | Simple_RDA | GF	3
3	36403010	Bhaga_3_36403010	LFMM | Simple_RDA | GF	3
3	36403479	Bhaga_3_36403479	LFMM | Partial_RDA | Simple_RDA	3
3	36953523	Bhaga_3_36953523	LFMM | Partial_RDA | Simple_RDA	3
3	37028801	Bhaga_3_37028801	Partial_RDA | Simple_RDA | GF	3
3	37214446	Bhaga_3_37214446	LFMM | Partial_RDA | Simple_RDA	3
3	37663437	Bhaga_3_37663437	Partial_RDA | Simple_RDA | GF	3
3	37772502	Bhaga_3_37772502	LFMM | Partial_RDA | Simple_RDA	3
3	37878310	Bhaga_3_37878310	LFMM | Partial_RDA | Simple_RDA	3
3	37878372	Bhaga_3_37878372	LFMM | Partial_RDA | Simple_RDA	3
3	38562051	Bhaga_3_38562051	Partial_RDA | Simple_RDA | GF	3
3	38811264	Bhaga_3_38811264	LFMM | Simple_RDA | GF	3
3	39024642	Bhaga_3_39024642	LFMM | Partial_RDA | Simple_RDA	3
3	39024705	Bhaga_3_39024705	LFMM | Partial_RDA | Simple_RDA	3
3	39153713	Bhaga_3_39153713	Partial_RDA | Simple_RDA | GF	3
3	39221871	Bhaga_3_39221871	LFMM | Partial_RDA | Simple_RDA	3
3	39293449	Bhaga_3_39293449	LFMM | Partial_RDA | Simple_RDA	3
3	39812832	Bhaga_3_39812832	Partial_RDA | Simple_RDA | GF	3
3	40482177	Bhaga_3_40482177	Partial_RDA | Simple_RDA | GF	3
3	40516328	Bhaga_3_40516328	LFMM | Partial_RDA | Simple_RDA	3
3	40528253	Bhaga_3_40528253	LFMM | Partial_RDA | Simple_RDA	3
3	40561965	Bhaga_3_40561965	Partial_RDA | Simple_RDA | GF	3
3	40640675	Bhaga_3_40640675	LFMM | Partial_RDA | Simple_RDA	3
3	40640712	Bhaga_3_40640712	LFMM | Partial_RDA | Simple_RDA	3
3	41109784	Bhaga_3_41109784	Partial_RDA | Simple_RDA | GF	3
3	42066844	Bhaga_3_42066844	LFMM | Partial_RDA | Simple_RDA	3
3	42356259	Bhaga_3_42356259	Partial_RDA | Simple_RDA | GF	3
3	42546354	Bhaga_3_42546354	LFMM | Partial_RDA | Simple_RDA	3
3	42630711	Bhaga_3_42630711	Partial_RDA | Simple_RDA | GF	3
3	43081074	Bhaga_3_43081074	Partial_RDA | Simple_RDA | GF	3
3	43643189	Bhaga_3_43643189	Partial_RDA | Simple_RDA | GF	3
3	43890114	Bhaga_3_43890114	Partial_RDA | Simple_RDA | GF	3
3	43893227	Bhaga_3_43893227	Partial_RDA | Simple_RDA | GF	3
3	44046518	Bhaga_3_44046518	Partial_RDA | Simple_RDA | GF	3
3	44192561	Bhaga_3_44192561	LFMM | Partial_RDA | Simple_RDA	3
3	44342539	Bhaga_3_44342539	Partial_RDA | Simple_RDA | GF	3
3	44603350	Bhaga_3_44603350	Partial_RDA | Simple_RDA | GF	3
3	44864810	Bhaga_3_44864810	Partial_RDA | Simple_RDA | GF	3
3	44914186	Bhaga_3_44914186	LFMM | Partial_RDA | Simple_RDA	3
3	45663164	Bhaga_3_45663164	LFMM | Partial_RDA | Simple_RDA	3
3	45730309	Bhaga_3_45730309	Partial_RDA | Simple_RDA | GF	3
3	45730732	Bhaga_3_45730732	Partial_RDA | Simple_RDA | GF	3
3	45731050	Bhaga_3_45731050	Partial_RDA | Simple_RDA | GF	3
3	45755858	Bhaga_3_45755858	Partial_RDA | Simple_RDA | GF	3
3	46409792	Bhaga_3_46409792	Partial_RDA | Simple_RDA | GF	3
3	46654600	Bhaga_3_46654600	Partial_RDA | Simple_RDA | GF	3
3	47286497	Bhaga_3_47286497	Partial_RDA | Simple_RDA | GF	3
3	47849984	Bhaga_3_47849984	LFMM | Partial_RDA | Simple_RDA	3
3	47855370	Bhaga_3_47855370	Partial_RDA | Simple_RDA | GF	3
3	47875464	Bhaga_3_47875464	Partial_RDA | Simple_RDA | GF	3
3	47912569	Bhaga_3_47912569	LFMM | Partial_RDA | Simple_RDA	3
3	47925358	Bhaga_3_47925358	LFMM | Partial_RDA | Simple_RDA	3
3	47925398	Bhaga_3_47925398	Partial_RDA | Simple_RDA | GF	3
3	48008173	Bhaga_3_48008173	LFMM | Partial_RDA | Simple_RDA	3
3	48008228	Bhaga_3_48008228	LFMM | Partial_RDA | Simple_RDA	3
4	132062	Bhaga_4_132062	Partial_RDA | Simple_RDA | GF	3
4	242019	Bhaga_4_242019	Partial_RDA | Simple_RDA | GF	3
4	333322	Bhaga_4_333322	LFMM | Partial_RDA | Simple_RDA	3
4	333323	Bhaga_4_333323	LFMM | Partial_RDA | Simple_RDA	3
4	348971	Bhaga_4_348971	LFMM | Partial_RDA | Simple_RDA	3
4	349012	Bhaga_4_349012	LFMM | Partial_RDA | Simple_RDA	3
4	349015	Bhaga_4_349015	LFMM | Partial_RDA | Simple_RDA	3
4	349016	Bhaga_4_349016	LFMM | Partial_RDA | Simple_RDA	3
4	440548	Bhaga_4_440548	Partial_RDA | Simple_RDA | GF	3
4	562371	Bhaga_4_562371	Partial_RDA | Simple_RDA | GF	3
4	589663	Bhaga_4_589663	LFMM | Partial_RDA | Simple_RDA	3
4	2146952	Bhaga_4_2146952	Partial_RDA | Simple_RDA | GF	3
4	2215758	Bhaga_4_2215758	LFMM | Partial_RDA | Simple_RDA	3
4	2215770	Bhaga_4_2215770	LFMM | Partial_RDA | Simple_RDA	3
4	2446923	Bhaga_4_2446923	LFMM | Partial_RDA | Simple_RDA	3
4	2783872	Bhaga_4_2783872	Partial_RDA | Simple_RDA | GF	3
4	3481772	Bhaga_4_3481772	LFMM | Partial_RDA | Simple_RDA	3
4	4122261	Bhaga_4_4122261	LFMM | Partial_RDA | Simple_RDA	3
4	4122283	Bhaga_4_4122283	LFMM | Partial_RDA | Simple_RDA	3
4	4360648	Bhaga_4_4360648	LFMM | Partial_RDA | Simple_RDA	3
4	4485539	Bhaga_4_4485539	LFMM | Partial_RDA | Simple_RDA	3
4	4485964	Bhaga_4_4485964	LFMM | Partial_RDA | Simple_RDA	3
4	4485989	Bhaga_4_4485989	LFMM | Partial_RDA | Simple_RDA	3
4	4486167	Bhaga_4_4486167	LFMM | Partial_RDA | Simple_RDA	3
4	4814630	Bhaga_4_4814630	Partial_RDA | Simple_RDA | GF	3
4	4831224	Bhaga_4_4831224	Partial_RDA | Simple_RDA | GF	3
4	4832918	Bhaga_4_4832918	Partial_RDA | Simple_RDA | GF	3
4	4832937	Bhaga_4_4832937	Partial_RDA | Simple_RDA | GF	3
4	5385562	Bhaga_4_5385562	LFMM | Simple_RDA | GF	3
4	5510022	Bhaga_4_5510022	LFMM | Partial_RDA | Simple_RDA	3
4	5565666	Bhaga_4_5565666	LFMM | Simple_RDA | GF	3
4	5568679	Bhaga_4_5568679	Partial_RDA | Simple_RDA | GF	3
4	5999284	Bhaga_4_5999284	LFMM | Partial_RDA | Simple_RDA	3
4	6096086	Bhaga_4_6096086	Partial_RDA | Simple_RDA | GF	3
4	6798403	Bhaga_4_6798403	Partial_RDA | Simple_RDA | GF	3
4	7193020	Bhaga_4_7193020	LFMM | Simple_RDA | GF	3
4	7502522	Bhaga_4_7502522	Partial_RDA | Simple_RDA | GF	3
4	7783444	Bhaga_4_7783444	Partial_RDA | Simple_RDA | GF	3
4	8190293	Bhaga_4_8190293	LFMM | Partial_RDA | Simple_RDA	3
4	8449254	Bhaga_4_8449254	Partial_RDA | Simple_RDA | GF	3
4	8886480	Bhaga_4_8886480	LFMM | Partial_RDA | Simple_RDA	3
4	9361562	Bhaga_4_9361562	Partial_RDA | Simple_RDA | GF	3
4	9516782	Bhaga_4_9516782	Partial_RDA | Simple_RDA | GF	3
4	10275815	Bhaga_4_10275815	LFMM | Partial_RDA | Simple_RDA	3
4	10448353	Bhaga_4_10448353	Partial_RDA | Simple_RDA | GF	3
4	10569454	Bhaga_4_10569454	LFMM | Partial_RDA | Simple_RDA	3
4	11288595	Bhaga_4_11288595	Partial_RDA | Simple_RDA | GF	3
4	11301338	Bhaga_4_11301338	Partial_RDA | Simple_RDA | GF	3
4	11328758	Bhaga_4_11328758	LFMM | Partial_RDA | Simple_RDA	3
4	11385542	Bhaga_4_11385542	Partial_RDA | Simple_RDA | GF	3
4	11530735	Bhaga_4_11530735	LFMM | Partial_RDA | Simple_RDA	3
4	11735009	Bhaga_4_11735009	LFMM | Partial_RDA | Simple_RDA	3
4	11780845	Bhaga_4_11780845	Partial_RDA | Simple_RDA | GF	3
4	11827857	Bhaga_4_11827857	Partial_RDA | Simple_RDA | GF	3
4	12760189	Bhaga_4_12760189	Partial_RDA | Simple_RDA | GF	3
4	12760586	Bhaga_4_12760586	Partial_RDA | Simple_RDA | GF	3
4	12903998	Bhaga_4_12903998	LFMM | Partial_RDA | Simple_RDA	3
4	12985656	Bhaga_4_12985656	LFMM | Partial_RDA | Simple_RDA	3
4	13161875	Bhaga_4_13161875	Partial_RDA | Simple_RDA | GF	3
4	13161894	Bhaga_4_13161894	LFMM | Partial_RDA | Simple_RDA	3
4	13166501	Bhaga_4_13166501	LFMM | Partial_RDA | Simple_RDA	3
4	13175739	Bhaga_4_13175739	Partial_RDA | Simple_RDA | GF	3
4	13177639	Bhaga_4_13177639	LFMM | Partial_RDA | Simple_RDA	3
4	13177655	Bhaga_4_13177655	Partial_RDA | Simple_RDA | GF	3
4	13322377	Bhaga_4_13322377	Partial_RDA | Simple_RDA | GF	3
4	13322680	Bhaga_4_13322680	Partial_RDA | Simple_RDA | GF	3
4	13498722	Bhaga_4_13498722	Partial_RDA | Simple_RDA | GF	3
4	13559625	Bhaga_4_13559625	LFMM | Partial_RDA | Simple_RDA	3
4	13681695	Bhaga_4_13681695	Partial_RDA | Simple_RDA | GF	3
4	13756337	Bhaga_4_13756337	LFMM | Partial_RDA | Simple_RDA	3
4	13875928	Bhaga_4_13875928	Partial_RDA | Simple_RDA | GF	3
4	13879113	Bhaga_4_13879113	Partial_RDA | Simple_RDA | GF	3
4	14514150	Bhaga_4_14514150	Partial_RDA | Simple_RDA | GF	3
4	15001876	Bhaga_4_15001876	LFMM | Simple_RDA | GF	3
4	15076895	Bhaga_4_15076895	LFMM | Partial_RDA | GF	3
4	15292236	Bhaga_4_15292236	Partial_RDA | Simple_RDA | GF	3
4	15292393	Bhaga_4_15292393	Partial_RDA | Simple_RDA | GF	3
4	15310702	Bhaga_4_15310702	Partial_RDA | Simple_RDA | GF	3
4	16088574	Bhaga_4_16088574	LFMM | Partial_RDA | Simple_RDA	3
4	16443372	Bhaga_4_16443372	LFMM | Partial_RDA | Simple_RDA	3
4	16444034	Bhaga_4_16444034	Partial_RDA | Simple_RDA | GF	3
4	16445000	Bhaga_4_16445000	LFMM | Partial_RDA | Simple_RDA	3
4	17419898	Bhaga_4_17419898	Partial_RDA | Simple_RDA | GF	3
4	17509552	Bhaga_4_17509552	LFMM | Partial_RDA | Simple_RDA	3
4	17509565	Bhaga_4_17509565	LFMM | Partial_RDA | Simple_RDA	3
4	17590107	Bhaga_4_17590107	LFMM | Partial_RDA | Simple_RDA	3
4	17776955	Bhaga_4_17776955	Partial_RDA | Simple_RDA | GF	3
4	18017165	Bhaga_4_18017165	LFMM | Partial_RDA | Simple_RDA	3
4	18328611	Bhaga_4_18328611	LFMM | Simple_RDA | GF	3
4	18431687	Bhaga_4_18431687	LFMM | Partial_RDA | Simple_RDA	3
4	20269746	Bhaga_4_20269746	Partial_RDA | Simple_RDA | GF	3
4	20281225	Bhaga_4_20281225	Partial_RDA | Simple_RDA | GF	3
4	20362578	Bhaga_4_20362578	LFMM | Partial_RDA | Simple_RDA	3
4	20450309	Bhaga_4_20450309	Partial_RDA | Simple_RDA | GF	3
4	20450310	Bhaga_4_20450310	Partial_RDA | Simple_RDA | GF	3
4	20461880	Bhaga_4_20461880	Partial_RDA | Simple_RDA | GF	3
4	20497982	Bhaga_4_20497982	Partial_RDA | Simple_RDA | GF	3
4	20680845	Bhaga_4_20680845	Partial_RDA | Simple_RDA | GF	3
4	20799126	Bhaga_4_20799126	Partial_RDA | Simple_RDA | GF	3
4	21329855	Bhaga_4_21329855	Partial_RDA | Simple_RDA | GF	3
4	21369062	Bhaga_4_21369062	LFMM | Partial_RDA | Simple_RDA	3
4	21567651	Bhaga_4_21567651	Partial_RDA | Simple_RDA | GF	3
4	21728051	Bhaga_4_21728051	LFMM | Partial_RDA | Simple_RDA	3
4	22133306	Bhaga_4_22133306	Partial_RDA | Simple_RDA | GF	3
4	22973385	Bhaga_4_22973385	Partial_RDA | Simple_RDA | GF	3
4	23271343	Bhaga_4_23271343	Partial_RDA | Simple_RDA | GF	3
4	23271348	Bhaga_4_23271348	Partial_RDA | Simple_RDA | GF	3
4	24157232	Bhaga_4_24157232	Partial_RDA | Simple_RDA | GF	3
4	24312644	Bhaga_4_24312644	Partial_RDA | Simple_RDA | GF	3
4	24799375	Bhaga_4_24799375	LFMM | Partial_RDA | Simple_RDA	3
4	24998083	Bhaga_4_24998083	Partial_RDA | Simple_RDA | GF	3
4	25875403	Bhaga_4_25875403	Partial_RDA | Simple_RDA | GF	3
4	25981772	Bhaga_4_25981772	LFMM | Simple_RDA | GF	3
4	26080504	Bhaga_4_26080504	LFMM | Simple_RDA | GF	3
4	26109068	Bhaga_4_26109068	Partial_RDA | Simple_RDA | GF	3
4	26603228	Bhaga_4_26603228	Partial_RDA | Simple_RDA | GF	3
4	26604195	Bhaga_4_26604195	LFMM | Partial_RDA | Simple_RDA	3
4	26604196	Bhaga_4_26604196	LFMM | Partial_RDA | Simple_RDA	3
4	26766328	Bhaga_4_26766328	Partial_RDA | Simple_RDA | GF	3
4	26898806	Bhaga_4_26898806	Partial_RDA | Simple_RDA | GF	3
4	27225387	Bhaga_4_27225387	LFMM | Partial_RDA | Simple_RDA	3
4	27225388	Bhaga_4_27225388	LFMM | Partial_RDA | Simple_RDA	3
4	27463668	Bhaga_4_27463668	Partial_RDA | Simple_RDA | GF	3
4	28552040	Bhaga_4_28552040	Partial_RDA | Simple_RDA | GF	3
4	28923360	Bhaga_4_28923360	LFMM | Partial_RDA | Simple_RDA	3
4	28947637	Bhaga_4_28947637	LFMM | Partial_RDA | Simple_RDA	3
4	29458277	Bhaga_4_29458277	Partial_RDA | Simple_RDA | GF	3
4	29862695	Bhaga_4_29862695	Partial_RDA | Simple_RDA | GF	3
4	29863532	Bhaga_4_29863532	Partial_RDA | Simple_RDA | GF	3
4	29864589	Bhaga_4_29864589	LFMM | Partial_RDA | Simple_RDA	3
4	29864591	Bhaga_4_29864591	LFMM | Simple_RDA | GF	3
4	29867150	Bhaga_4_29867150	Partial_RDA | Simple_RDA | GF	3
4	29867373	Bhaga_4_29867373	LFMM | Partial_RDA | Simple_RDA	3
4	30735492	Bhaga_4_30735492	Partial_RDA | Simple_RDA | GF	3
4	31409508	Bhaga_4_31409508	Partial_RDA | Simple_RDA | GF	3
4	31601378	Bhaga_4_31601378	Partial_RDA | Simple_RDA | GF	3
4	31866468	Bhaga_4_31866468	Partial_RDA | Simple_RDA | GF	3
4	32092086	Bhaga_4_32092086	LFMM | Partial_RDA | Simple_RDA	3
4	32092111	Bhaga_4_32092111	LFMM | Partial_RDA | Simple_RDA	3
4	32620330	Bhaga_4_32620330	Partial_RDA | Simple_RDA | GF	3
4	32826396	Bhaga_4_32826396	Partial_RDA | Simple_RDA | GF	3
4	32826696	Bhaga_4_32826696	Partial_RDA | Simple_RDA | GF	3
4	32829206	Bhaga_4_32829206	Partial_RDA | Simple_RDA | GF	3
4	32829222	Bhaga_4_32829222	Partial_RDA | Simple_RDA | GF	3
4	32829225	Bhaga_4_32829225	Partial_RDA | Simple_RDA | GF	3
4	33960993	Bhaga_4_33960993	LFMM | Partial_RDA | Simple_RDA	3
4	33998912	Bhaga_4_33998912	Partial_RDA | Simple_RDA | GF	3
4	33998992	Bhaga_4_33998992	Partial_RDA | Simple_RDA | GF	3
4	35067143	Bhaga_4_35067143	LFMM | Partial_RDA | Simple_RDA	3
4	35288127	Bhaga_4_35288127	Partial_RDA | Simple_RDA | GF	3
4	35449212	Bhaga_4_35449212	LFMM | Partial_RDA | Simple_RDA	3
4	35650639	Bhaga_4_35650639	Partial_RDA | Simple_RDA | GF	3
4	37562127	Bhaga_4_37562127	Partial_RDA | Simple_RDA | GF	3
4	37895045	Bhaga_4_37895045	LFMM | Partial_RDA | Simple_RDA	3
4	38303964	Bhaga_4_38303964	LFMM | Partial_RDA | Simple_RDA	3
4	39289326	Bhaga_4_39289326	Partial_RDA | Simple_RDA | GF	3
4	39319262	Bhaga_4_39319262	Partial_RDA | Simple_RDA | GF	3
4	39385077	Bhaga_4_39385077	LFMM | Partial_RDA | Simple_RDA	3
4	39631258	Bhaga_4_39631258	LFMM | Partial_RDA | Simple_RDA	3
4	39663371	Bhaga_4_39663371	LFMM | Partial_RDA | Simple_RDA	3
4	39872970	Bhaga_4_39872970	Partial_RDA | Simple_RDA | GF	3
4	39874482	Bhaga_4_39874482	LFMM | Partial_RDA | Simple_RDA	3
4	39875632	Bhaga_4_39875632	LFMM | Partial_RDA | Simple_RDA	3
4	40356077	Bhaga_4_40356077	Partial_RDA | Simple_RDA | GF	3
4	40537649	Bhaga_4_40537649	LFMM | Partial_RDA | Simple_RDA	3
4	40868261	Bhaga_4_40868261	LFMM | Partial_RDA | Simple_RDA	3
4	41241384	Bhaga_4_41241384	LFMM | Partial_RDA | Simple_RDA	3
4	41245723	Bhaga_4_41245723	LFMM | Simple_RDA | GF	3
4	41302043	Bhaga_4_41302043	Partial_RDA | Simple_RDA | GF	3
4	41321880	Bhaga_4_41321880	LFMM | Partial_RDA | Simple_RDA	3
4	41611671	Bhaga_4_41611671	LFMM | Simple_RDA | GF	3
4	41958996	Bhaga_4_41958996	Partial_RDA | Simple_RDA | GF	3
4	42014094	Bhaga_4_42014094	LFMM | Partial_RDA | Simple_RDA	3
4	42135978	Bhaga_4_42135978	LFMM | Partial_RDA | Simple_RDA	3
4	42836212	Bhaga_4_42836212	LFMM | Partial_RDA | Simple_RDA	3
4	43366107	Bhaga_4_43366107	Partial_RDA | Simple_RDA | GF	3
4	43828736	Bhaga_4_43828736	BAYPASS | Simple_RDA | GF	3
4	43961567	Bhaga_4_43961567	LFMM | Partial_RDA | Simple_RDA	3
4	44038154	Bhaga_4_44038154	LFMM | Partial_RDA | Simple_RDA	3
4	44095682	Bhaga_4_44095682	LFMM | Partial_RDA | Simple_RDA	3
4	44480181	Bhaga_4_44480181	Partial_RDA | Simple_RDA | GF	3
4	44710162	Bhaga_4_44710162	Partial_RDA | Simple_RDA | GF	3
4	44710214	Bhaga_4_44710214	Partial_RDA | Simple_RDA | GF	3
[truncated: 40,959 more rows]
